# Supplementary material for: RNA-seq analysis identifies key genes enhancing hoof strength to withstand barefoot racing in Standardbred trotters
Source: BMC Genomics. 2025 Aug 18;26:751. doi: 10.1186/s12864-025-11814-4 (PMC12363045; doi:10.1186/s12864-025-11814-4)
Supplement: Supplementary file 2 — Supplementary Material 2 [file 12864_2025_11814_MOESM2_ESM.xlsx]

## Sheet: Sheet1
S2 Table List of all expressed genes detected in B and NB individuals.
EnsemblID	gene_name	baseMean	H1_shoe	H2_shoe	H5_shoe	H15_shoe	H16_shoe	H24_shoe	H27_shoe	H3_barefoot	H4_barefoot	H6_barefoot	H7_barefoot	H10_barefoot	H12_barefoot	H14_barefoot	H17_barefoot	H20_barefoot	H22_barefoot	H23_barefoot	log2FoldChange	New FoldChange	pvalue	padj
ENSECAG00000038612	ENSECAG00000038612	1.712	0	0	0	0	0	0	0	0	0	29.1205	0	0	0	0	1.69109	0	0	0	18.596	396236	5.33423e-09	0.000113977
ENSECAG00000013484	ACCS	1240.59	1824.9	986.218	1414.71	1080.47	2093.74	2413.08	852.368	1216.88	574.818	698.413	729.129	1117.68	951.583	638.34	1444.19	1704.76	1387.71	1201.69	-0.887	-1.84933	2.22399e-08	0.0002376
ENSECAG00000009806	GCGR	46.284	52.9265	38.6331	59.412	61.8847	145.822	69.8553	34.2048	23.2639	19.4289	36.2812	21.7187	98.3874	28.5475	9.18475	33.8218	36.9122	38.7949	24.0338	-1.457	-2.74537	2.53324e-07	0.0017993
ENSECAG00000021644	ZAR1	0.291	0	0	0	0	0	0	0	0	0.555111	1.43215	0	2.62366	0	0	0	0	0.635981	0	16.071	68841.9	3.36837e-07	0.0017993
ENSECAG00000007284	SLC35F3	341.742	462.577	333.747	450.833	379.671	337.349	563.313	432.474	284.536	234.534	226.28	293.203	306.969	333.054	272.481	380.495	324.439	254.393	281.011	-0.669	-1.58997	1.0461e-06	0.00447041
ENSECAG00000027950	ENSECAG00000027950	0.199	0	0	0	0	0	0	0	0	0	0.954769	0	2.62366	0	0	0	0	0	0	16.489	91977.9	2.03582e-06	0.00621419
ENSECAG00000040850	ENSECAG00000040850	0.199	0	0	0	0	0	0	0	0	0	0.954769	0	2.62366	0	0	0	0	0	0	16.489	91977.9	2.03582e-06	0.00621419
ENSECAG00000036574	U1	7.519	15.8779	0	18.8721	0	0	6.14726	0	0	0	0	0	94.4519	0	0	0	0	0	0	-15.689	-52827.4	3.86365e-06	0.0103193
ENSECAG00000018946	TRAPPC6A	378.445	475.28	347.698	392.818	391.379	550.641	722.024	349.911	327.484	270.617	255.401	325.005	337.141	428.212	249.519	331.453	313.754	333.254	410.424	-0.667	-1.58777	6.25336e-06	0.0148462
ENSECAG00000015758	IRX2	142.71	124.906	148.094	211.087	102.026	389.584	208.448	137.605	144.952	22.482	53.4671	53.5212	125.936	135.125	55.1085	192.784	115.594	194.61	153.447	-1.412	-2.66106	7.19268e-06	0.0148567
ENSECAG00000038313	MT2A	796.177	758.966	582.716	821.284	878.094	1181.81	1896.15	849.222	676.443	241.196	487.41	562.36	1046.84	797.427	583.231	576.661	624.594	714.843	1051.94	-0.971	-1.9602	7.64844e-06	0.0148567
ENSECAG00000015399	TMEM169	858.451	462.577	773.736	425.67	1028.62	178.469	319.658	707.685	2013.22	1142.14	1321.88	1431.11	355.506	631.851	825.096	1144.87	570.197	613.086	1506.74	1.377	2.59728	2.92138e-05	0.0520176
ENSECAG00000000548	ENSECAG00000000548	375.024	1.05853	3.21943	7.68862	30.1061	67.4698	53.09	44.0337	375.802	396.627	33.8943	1400.08	145.613	11.419	3180.98	218.15	511.914	78.8617	190.422	4.119	17.3757	4.28162e-05	0.0653467
ENSECAG00000012945	TPST2	456.581	521.855	532.279	471.103	496.75	657.287	532.576	461.175	420.54	345.002	432.033	360.686	418.474	426.309	329.12	395.715	529.399	401.94	486.223	-0.432	-1.3491	4.13723e-05	0.0653467
ENSECAG00000009749	SLC35D2	536.557	448.816	523.693	307.545	483.37	280.762	414.102	494.987	871.502	535.96	732.308	604.246	468.324	542.402	809.789	549.604	543.97	564.116	482.526	0.683	1.60547	5.87349e-05	0.0784368
ENSECAG00000017245	TAB1	2574.92	3048.56	3019.82	2426.11	3186.23	2842.44	3405.58	2530.76	2641.35	2133.01	2247.05	2197.47	2632.85	2281.9	2400.28	2511.27	2226.39	2023.69	2593.81	-0.375	-1.29684	5.56377e-05	0.0784368
ENSECAG00000020689	SPA17	330.726	388.48	312.284	348.784	336.185	420.054	675.081	248.083	280.957	195.954	245.853	331.211	388.302	363.505	183.695	206.313	328.324	335.798	364.205	-0.653	-1.57243	6.4228e-05	0.080727
ENSECAG00000026988	ENSECAG00000026988	76.983	105.853	95.5097	118.824	30.1061	128.41	159.27	35.3843	51.8964	14.988	39.1455	56.6239	112.818	49.4823	13.7771	121.758	97.1374	60.4182	94.2866	-1.339	-2.52976	8.63295e-05	0.102478
ENSECAG00000013682	VSNL1	1200.85	1571.92	1122.51	1567.78	1261.11	1447.34	1620.08	1399.25	1023.61	1194.04	1202.05	893.571	1113.75	1073.39	869.489	896.277	1055.88	1044.28	1259	-0.433	-1.35004	0.000117119	0.131709
ENSECAG00000008711	DDB2	489.876	684.868	438.915	645.145	516.821	544.112	709.171	565.362	279.167	330.846	419.621	366.892	544.41	508.145	371.982	463.358	375.922	611.178	441.853	-0.569	-1.48349	0.000156357	0.146962
ENSECAG00000009736	ENSECAG00000009736	125.455	148.194	122.338	143.987	140.495	171.939	162.623	125.024	128.846	110.467	102.638	114.799	152.173	114.19	87.2551	89.6277	96.166	129.104	118.32	-0.468	-1.38319	0.000150318	0.146962
ENSECAG00000022257	NRGN	398.203	392.714	291.895	615.089	490.06	589.817	685.14	459.995	268.43	258.127	369.018	291.652	263.678	365.408	264.827	409.243	369.122	343.43	440.004	-0.697	-1.62113	0.000158194	0.146962
ENSECAG00000023383	DEGS2	127.36	365.193	120.192	113.931	107.044	119.705	284.451	106.153	78.7394	74.94	106.934	58.1752	131.183	106.577	47.4545	120.067	145.706	85.8575	120.169	-0.914	-1.88426	0.000145648	0.146962
ENSECAG00000017267	KLRK1	11.699	0	9.65828	9.78551	1.67256	0	0	5.50422	0	30.5311	8.59292	8.53236	1.31183	0	111.748	15.2198	0	0.635981	7.39503	3.672	12.7462	0.000170078	0.151419
ENSECAG00000030441	ENSECAG00000030441	1.694	0	0	0	0	0	0	0	0	28.5882	0	0	0	0	0	0	0	1.90794	0	11.44	2778.33	0.000193516	0.165394
ENSECAG00000023427	HES2	291.168	497.509	298.334	285.877	275.972	330.82	448.75	278.749	218.323	219.824	231.054	169.872	232.194	293.088	199.003	265.501	421.576	345.338	229.246	-0.509	-1.42306	0.000204804	0.16831
ENSECAG00000008426	PAPSS2	632.378	317.559	473.256	223.669	409.777	130.587	208.448	244.545	2449.87	466.849	809.644	1146.44	360.754	353.989	361.267	1276.77	854.809	431.195	863.369	1.539	2.90593	0.000246671	0.193233
ENSECAG00000017891	FSTL1	593.307	423.412	620.276	436.853	550.272	376.525	359.894	537.841	395.487	738.575	849.267	707.41	750.368	607.11	996.545	618.938	373.008	770.174	567.568	0.693	1.61664	0.000253218	0.193233
ENSECAG00000035952	PLA2G2D	19.168	0	1.07314	0	0	0	0	0	0	0.277556	0	0.775669	0	0	342.897	0	0	0	0	12.524	5889.79	0.00026267	0.193533
ENSECAG00000013820	KMT5C	494.772	541.967	407.794	603.906	508.458	746.521	716.436	507.961	391.908	381.361	450.651	415.759	468.324	473.888	540.369	505.635	399.235	444.551	401.18	-0.465	-1.38032	0.000282638	0.198431
ENSECAG00000030691	GSTA3	30.83	5.29265	23.6091	0.698965	0	0	0	112.443	44.7383	116.296	7.16077	45.7645	0	30.4507	3.06158	0	14.5706	15.8995	134.959	4.81	28.0514	0.000287891	0.198431
ENSECAG00000009616	LMO7	9316.35	6154.29	10648.8	4167.93	10533.8	3643.37	5260.94	7138.97	13775.8	11278.2	13159.6	15705	8234.37	6158.65	14717	13843.2	10046	6911.21	6317.2	0.944	1.92385	0.00031566	0.209466
ENSECAG00000016717	NPY1R	62.741	15.8779	81.5588	14.6783	40.1414	6.52934	18.4418	159.622	8.94766	170.419	147.989	169.096	18.3656	36.1602	150.018	10.1465	8.74237	55.9664	16.6388	1.979	3.9422	0.000343114	0.209466
ENSECAG00000021925	PTDSS2	1007.75	1067	878.904	1229.48	998.518	1458.22	1376.99	997.05	851.817	895.672	843.061	670.954	1057.34	940.164	809.789	1045.09	1000.52	935.529	1083.37	-0.426	-1.3435	0.000343077	0.209466
ENSECAG00000022408	CD244	4.328	0	2.14628	1.39793	0	0	0.558842	1.96579	1.78953	13.0451	2.38692	6.20535	0	0	41.3314	3.38218	0	0	3.69751	3.522	11.4876	0.000324529	0.209466
ENSECAG00000002868	HSD17B3	31.042	11.6438	33.2674	11.1834	21.7433	4.35289	19.0006	21.6237	46.5278	34.1393	63.0147	27.1484	15.742	7.61267	122.463	55.8059	12.6279	30.5271	20.3363	1.695	3.23777	0.000363036	0.209648
ENSECAG00000038638	ENSECAG00000038638	26.731	6.35118	10.7314	21.6679	10.0354	23.9409	5.02958	11.0084	25.0535	77.438	21.9597	91.529	17.0538	41.8697	19.9003	8.45544	19.4275	41.9748	27.7314	1.725	3.3058	0.000357723	0.209648
ENSECAG00000043243	KRTAP6-2	122.426	152.428	409.94	105.544	51.8494	224.174	781.82	0.393158	23.2639	8.88178	0.477384	13.1864	98.3874	0	22.9619	108.23	31.084	50.8785	120.169	-3.64	-12.4666	0.00042203	0.237303
ENSECAG00000016683	SMYD1	11.906	11.6438	2.14628	6.98965	3.34512	4.35289	3.35305	1.17948	8.94766	22.482	20.0501	23.2701	26.2366	7.61267	26.0234	13.5287	12.6279	5.72383	14.7901	1.862	3.63511	0.000498795	0.237461
ENSECAG00000018148	SNRPN	86.871	0	0	0	0	0	225.772	0	0	0	0	0	0	0	1337.91	0	0	0	0	11.682	3285.73	0.000520135	0.237461
ENSECAG00000021079	MRGBP	663.984	766.375	631.008	783.54	643.936	770.462	865.087	617.259	579.809	475.73	601.504	525.128	756.927	727.01	670.487	683.2	593.51	632.166	628.577	-0.342	-1.26751	0.000478468	0.237461
ENSECAG00000023173	EDN2	63.088	17.995	22.536	234.852	23.4158	285.114	65.3845	55.0422	8.94766	12.2124	21.4823	24.0457	61.6561	26.6443	7.65396	104.847	53.4256	40.0668	70.2528	-1.924	-3.79474	0.000522331	0.237461
ENSECAG00000023330	GZMA	19.2	2.11706	5.36571	8.38758	0	0	1.11768	19.6579	5.3686	5.55111	4.77384	25.5971	2.62366	0	231.149	15.2198	0	5.72383	12.9413	3.536	11.5996	0.000470884	0.237461
ENSECAG00000028321	RTN4RL2	53.867	22.2291	16.0971	3.49483	41.814	0	6.7061	3.14527	39.3697	83.5442	259.697	155.134	5.24733	0	243.396	5.07326	29.1412	1.90794	53.6139	3.541	11.6398	0.000463477	0.237461
ENSECAG00000030444	CALML5	2981.83	3769.42	3262.35	3390.68	2771.43	6296.46	7106.79	1979.16	2147.44	1326.44	2726.34	898.225	1700.13	2584.5	851.12	2489.28	2989.89	3075.61	4307.6	-1.057	-2.0806	0.000459413	0.237461
ENSECAG00000033188	NKPD1	352.911	495.392	300.48	501.857	304.406	642.052	570.019	401.415	300.641	262.012	283.566	134.191	293.85	293.088	104.094	279.029	365.237	384.769	436.307	-0.859	-1.81378	0.000521638	0.237461
ENSECAG00000037422	ENSECAG00000037422	110.729	86.7994	82.632	85.9727	103.699	89.2343	33.5305	99.4691	153.9	123.512	130.803	82.9966	94.4519	102.771	189.818	143.742	98.1088	125.288	166.388	0.787	1.72548	0.000453	0.237461
ENSECAG00000017943	ZNF608	335.801	204.296	124.485	171.945	264.264	82.7049	169.888	185.178	73.3708	469.902	561.881	842.377	205.958	89.4488	1696.12	246.899	336.095	230.861	88.7403	1.762	3.39168	0.000569092	0.243543
ENSECAG00000021128	SLC6A20	3.961	1.05853	1.07314	0	0	2.17645	0.558842	0.393158	5.3686	1.11022	10.9798	1.55134	2.62366	9.51583	3.06158	1.69109	7.77099	5.72383	16.6388	3.099	8.56825	0.000569905	0.243543
ENSECAG00000042921	GNB5	301.98	231.818	326.235	217.378	275.972	213.292	124.622	353.843	336.432	493.771	420.576	456.869	373.872	213.155	408.721	233.37	201.074	258.844	295.801	0.69	1.61328	0.000552747	0.243543
ENSECAG00000010426	RECK	299.799	209.589	248.969	248.133	264.264	130.587	228.566	331.039	266.64	417.721	325.576	646.133	287.291	306.41	350.551	260.428	305.983	328.166	240.338	0.717	1.64376	0.000612323	0.256539
ENSECAG00000038836	ENSECAG00000038836	125.943	85.7409	153.459	149.579	102.026	43.5289	43.5897	121.486	91.2662	216.216	91.6578	154.358	146.925	133.222	162.264	153.889	93.2519	150.728	173.783	0.79	1.72907	0.000653966	0.268717
ENSECAG00000023461	TMPO	24595.9	24946.4	23319.4	25298.3	26864.7	27993.4	31984.2	24508.7	24806.5	19754.7	22515.4	21742	27221.8	26098.1	25290.2	22599.7	23240.1	21361.3	23181.6	-0.261	-1.19831	0.000717999	0.289462
ENSECAG00000016010	NUP153	3535.76	3389.41	3882.63	2828.01	3386.93	2883.79	2375.08	3120.89	4319.93	4256.31	3874.45	3986.16	3345.17	3785.4	3384.58	3453.2	4059.37	4006.68	3305.58	0.36	1.28343	0.000761159	0.297106
ENSECAG00000016549	FASLG	9.274	1.05853	5.36571	3.49483	6.69024	0	0	11.0084	8.94766	16.3758	2.86431	13.962	5.24733	0	76.5396	5.07326	2.91412	0	7.39503	2.774	6.84002	0.000780922	0.297106
ENSECAG00000020937	KCNA3	19.358	2.11706	40.7794	20.969	8.3628	2.17645	1.11768	35.7774	12.5267	28.3107	31.9848	30.2511	6.55916	0	99.5014	5.07326	4.85687	6.9958	11.0925	2.098	4.28115	0.000782429	0.297106
ENSECAG00000028286	GLI4	861.019	1149.56	655.69	849.942	973.43	1025.11	1148.98	803.616	740.866	630.606	699.368	747.745	947.143	763.17	915.413	928.407	979.145	798.793	741.351	-0.359	-1.28254	0.000792578	0.297106
ENSECAG00000025044	ADCY1	82.447	28.5803	105.168	51.0245	63.5573	28.2938	42.472	52.6832	107.372	59.6745	215.778	79.1183	83.9572	64.7077	87.2551	50.7326	171.933	62.3262	129.413	1.16	2.23457	0.000835447	0.307776
ENSECAG00000000896	ALDH3B2	2936.43	4188.6	2008.92	4418.86	2585.78	6435.75	4286.32	3341.85	1130.98	2746.13	1634.56	3143.79	2584.31	3279.16	2756.95	1973.5	2445.92	1855.16	2039.18	-0.839	-1.78881	0.000916011	0.311127
ENSECAG00000013487	ENSECAG00000013487	89.757	100.56	84.7782	132.104	86.9731	115.352	129.093	93.1786	62.6336	68.2787	79.2458	61.2779	103.635	70.4172	85.7243	93.0098	81.5954	64.2341	103.53	-0.546	-1.46003	0.000890178	0.311127
ENSECAG00000017332	UQCC3	143.912	186.301	130.923	185.226	178.964	156.704	214.595	131.708	127.057	111.3	117.914	124.883	149.549	98.9646	172.979	111.612	156.391	117.021	118.32	-0.486	-1.40056	0.000870617	0.311127
ENSECAG00000020880	PSPH	443.541	537.733	363.795	442.445	518.494	663.816	895.824	529.191	289.904	403.566	340.852	318.8	434.216	572.853	304.627	211.386	351.637	449.639	354.961	-0.686	-1.60882	0.000917348	0.311127
ENSECAG00000034300	RASD1	939.044	975.964	810.222	1297.28	1063.75	1231.87	1262.98	675.446	1046.88	318.356	788.162	424.291	1398.41	770.782	434.745	1012.96	872.294	1303.76	1214.63	-0.739	-1.66902	0.000874718	0.311127
ENSECAG00000006712	WRAP73	944.257	1056.41	729.737	1003.02	934.961	1399.45	1668.14	965.597	642.442	778.266	937.106	695	1003.55	999.162	792.95	733.932	877.151	814.692	965.051	-0.488	-1.4025	0.00123241	0.314966
ENSECAG00000007386	ENO2	85.55	134.433	56.8765	94.3603	81.9554	158.881	224.096	76.6659	73.3708	39.6904	93.5674	34.1295	111.506	89.4488	50.5161	64.2613	16.5134	71.2299	68.404	-1.071	-2.10089	0.00107693	0.314966
ENSECAG00000008250	ENSECAG00000008250	646.27	660.522	584.863	612.992	755.997	724.757	1147.3	614.114	497.49	473.232	543.741	506.512	920.906	711.784	606.193	571.588	560.483	606.09	534.291	-0.468	-1.38319	0.00128211	0.314966
ENSECAG00000009139	CFTR	49.391	19.0535	55.8034	4.19379	51.8494	8.70578	3.35305	25.1621	35.7907	46.6293	84.0197	170.647	10.4947	3.80633	254.111	87.9366	1.94275	8.90374	16.6388	2.322	5.00025	0.00131193	0.314966
ENSECAG00000009250	RAMP1	496.282	644.644	457.159	458.521	510.131	676.875	975.738	407.705	408.013	364.153	444.445	311.819	558.84	386.343	535.777	475.196	406.034	405.12	506.559	-0.542	-1.45599	0.00123097	0.314966
ENSECAG00000011108	PARP8	226.134	222.291	315.504	442.445	220.778	343.878	161.505	337.33	204.007	254.518	179.974	186.936	173.162	142.737	237.273	187.711	117.536	145.004	197.817	-0.525	-1.43893	0.00128328	0.314966
ENSECAG00000011744	SBSPON	107.736	52.9265	183.507	54.5193	150.53	15.2351	56.443	105.76	89.4766	141.831	280.702	194.693	72.1508	125.609	107.155	47.3505	90.3378	89.6734	81.3453	1.141	2.20534	0.00105571	0.314966
ENSECAG00000011816	TMEM45A	1083.62	744.146	1375.77	708.052	1251.07	718.227	788.526	812.659	1358.26	1441.62	1582.53	1255.81	1087.51	1033.42	1475.68	1258.17	917.949	830.592	865.218	0.563	1.47734	0.00109593	0.314966
ENSECAG00000012844	TICAM2	570.981	512.328	545.156	523.525	566.998	446.171	371.071	530.764	654.969	606.737	598.163	548.398	594.26	635.658	699.572	629.085	557.569	737.739	519.501	0.36	1.28343	0.00129985	0.314966
ENSECAG00000013092	WNT6	192.598	237.111	152.386	338.299	210.743	350.408	314.069	205.229	121.688	196.509	209.094	131.864	132.495	89.4488	70.4164	194.475	170.962	164.083	177.481	-0.802	-1.74352	0.00105279	0.314966
ENSECAG00000013261	CD8A	16.983	3.17559	5.36571	16.0762	8.3628	0	0.558842	14.1537	5.3686	15.5431	0.954769	10.0837	0	9.51583	191.349	6.76435	0.971374	6.35981	11.0925	2.959	7.77585	0.00102932	0.314966
ENSECAG00000015157	MYPN	35.78	10.5853	22.536	18.1731	10.0354	17.4116	13.9711	25.9485	116.32	46.0742	27.2109	85.3236	36.7313	13.3222	19.9003	43.9683	46.626	17.8075	72.1015	1.358	2.5633	0.00119235	0.314966
ENSECAG00000015841	SLC27A3	625.041	629.825	464.671	749.99	533.547	914.107	986.915	638.096	612.02	459.91	531.329	474.71	721.508	447.244	468.422	656.142	608.08	566.659	787.57	-0.475	-1.38992	0.00130963	0.314966
ENSECAG00000016177	KRT24	373.275	19.0535	155.606	2.79586	289.353	34.8231	26.8244	478.081	30.4221	402.178	907.508	1974.85	6.55916	789.814	1498.64	6.76435	7.77099	32.4351	55.4627	3.386	10.4541	0.00101148	0.314966
ENSECAG00000016581	HRH2	65.961	132.316	47.2183	162.859	85.3006	137.116	79.9144	42.068	16.1058	38.3027	42.0098	8.53236	102.323	13.3222	50.5161	98.0831	51.4828	50.2425	29.5801	-1.421	-2.67771	0.00126283	0.314966
ENSECAG00000016677	MFSD3	1099.78	952.676	947.585	1284	1386.55	1865.21	1666.47	1079.22	796.342	620.059	867.408	798.939	1159.66	964.905	1403.74	1437.42	822.754	742.826	1000.18	-0.612	-1.52838	0.00118349	0.314966
ENSECAG00000017555	TF	66.674	40.2241	45.072	42.6369	78.6103	30.4702	43.0308	80.2043	62.6336	76.0502	100.728	115.575	38.0431	36.1602	117.871	47.3505	76.7386	55.9664	112.774	0.912	1.88165	0.00101521	0.314966
ENSECAG00000017917	CYBB	49.118	13.7609	36.4868	30.0555	1.67256	8.70578	11.1768	58.1875	23.2639	48.2947	29.1205	34.1295	13.1183	3.80633	476.076	33.8218	12.6279	16.5355	33.2776	2.175	4.51586	0.00123469	0.314966
ENSECAG00000018411	BABAM2	1247.26	1032.07	1145.04	1140.71	1289.54	1125.22	942.767	1248.28	1556.89	1435.8	1305.17	1443.52	1024.54	1425.47	1419.04	1111.04	1349.24	1132.68	1323.71	0.303	1.23371	0.00108224	0.314966
ENSECAG00000018841	CGA	6.268	0	0	0.698965	5.01768	0	0	1.57263	7.15813	2.77556	0.477384	1.55134	3.9355	7.61267	67.3548	3.38218	3.8855	0	7.39503	3.69	12.9063	0.00102138	0.314966
ENSECAG00000018933	WNT4	1124	1126.28	901.44	1511.16	1115.6	1525.69	1295.95	1475.13	1030.77	806.021	857.86	1002.94	1234.43	1288.44	1099.11	1072.15	1155.94	1017.57	715.469	-0.454	-1.36983	0.00115473	0.314966
ENSECAG00000021852	TRPM4	3792.99	4016.06	3795.7	4880.87	3555.86	4396.42	4636.15	4721.05	2750.51	3197.16	3586.11	3083.29	3927.62	3577.95	3357.03	3466.73	3645.57	3618.1	4061.72	-0.335	-1.26138	0.0012524	0.314966
ENSECAG00000023291	ENSECAG00000023291	126.235	127.024	103.022	135.599	163.911	228.527	154.799	150.187	141.373	112.41	111.708	82.2209	152.173	142.737	76.5396	114.994	108.794	73.7739	92.4378	-0.603	-1.51887	0.00119293	0.314966
ENSECAG00000024064	AKAP4	5.463	0	0	4.89276	0	0	1.67653	0.786317	1.78953	1.38778	23.3918	9.30803	1.31183	1.90317	19.9003	6.76435	2.91412	3.81589	18.4876	3.137	8.79693	0.00122164	0.314966
ENSECAG00000026922	CCNQ	321.876	341.905	312.284	314.534	409.777	352.584	403.484	331.039	318.537	232.314	272.109	249.766	393.55	277.862	349.02	343.291	293.355	297.003	301.347	-0.354	-1.2781	0.00118603	0.314966
ENSECAG00000042150	ENSECAG00000042150	12.202	0	19.3166	0.698965	0	0	0	5.11106	0	126.288	0.477384	0	0	0	64.2932	0	0.971374	0.635981	1.84876	3.779	13.7275	0.00096433	0.314966
ENSECAG00000014688	GUSB	1443.45	1727.52	1029.14	1408.41	1816.4	2448.5	2120.81	1404.76	1055.82	1103.56	1066.48	1196.08	1420.71	1130.48	1604.27	1643.74	955.832	1513	1336.65	-0.548	-1.46206	0.00133866	0.317813
ENSECAG00000011112	KRT27	152.152	23.2876	52.584	33.5503	53.5219	32.6467	23.4714	177.314	16.1058	180.134	405.299	537.539	32.7958	76.1267	1022.57	18.602	3.8855	19.7154	29.5801	2.616	6.13048	0.00137539	0.318948
ENSECAG00000019789	STOML1	129.467	168.306	107.314	139.094	118.752	161.057	256.509	136.426	85.8976	114.63	124.12	87.6506	132.495	137.028	110.217	94.7009	139.878	120.2	96.1354	-0.509	-1.42306	0.00138822	0.318948
ENSECAG00000022570	RAC2	29.269	6.35118	20.3897	20.969	5.01768	4.35289	13.9711	51.8969	17.8953	35.2496	21.4823	31.0268	3.9355	9.51583	197.472	15.2198	6.79962	19.0794	46.2189	1.869	3.65279	0.00135973	0.318948
ENSECAG00000017253	SPIRE1	1051.86	623.474	1478.79	675.899	1172.46	550.641	445.397	728.916	1963.12	1034.45	1460.32	1465.24	1029.79	835.49	1546.1	1222.66	1050.06	907.546	743.2	0.8	1.7411	0.00146106	0.33211
ENSECAG00000016033	IL2RB	49.962	15.8779	26.8286	39.1421	20.0707	4.35289	9.50031	78.6317	25.0535	48.0171	48.6932	66.7076	14.4302	9.51583	437.806	23.6752	6.79962	5.72383	18.4876	1.976	3.93401	0.00147878	0.332601
ENSECAG00000001560	SCO2	524.297	549.377	429.257	579.442	597.104	713.874	842.175	550.422	399.066	401.068	542.786	338.192	523.421	555.725	500.569	463.358	638.193	452.819	360.508	-0.462	-1.37745	0.00150922	0.335911
ENSECAG00000001088	LARP1B	452.322	409.651	549.449	363.462	441.556	356.937	342.57	379.791	513.596	573.985	530.374	492.55	250.56	530.983	590.885	419.39	527.456	506.241	362.356	0.445	1.36131	0.00167297	0.347842
ENSECAG00000010585	KCNK7	3117.42	4311.39	2927.53	3065.66	3552.52	4318.07	7260.48	1573.81	2678.93	978.383	1614.51	1056.46	2865.04	2337.09	2893.2	4261.54	3214.28	2884.18	4320.54	-0.889	-1.85189	0.00167678	0.347842
ENSECAG00000013623	PIK3AP1	34.677	8.46823	65.4617	9.78551	5.01768	13.0587	1.67653	22.41	32.2116	60.5071	52.0349	168.32	3.9355	3.80633	139.302	18.602	10.6851	8.90374	0	2.396	5.26342	0.00165645	0.347842
ENSECAG00000019901	INPP5E	648.583	789.663	550.522	770.959	658.989	787.873	779.585	699.036	479.595	537.348	633.967	577.874	709.701	500.533	526.592	669.671	697.447	593.371	711.771	-0.338	-1.264	0.0015953	0.347842
ENSECAG00000025001	KRTDAP	238.068	605.479	47.2183	141.89	53.5219	1349.4	283.892	79.8112	35.7907	20.2616	124.12	12.4107	85.2691	197.929	4.59237	74.4079	874.237	152.636	142.354	-2.221	-4.66216	0.0015984	0.347842
ENSECAG00000026858	MGMT	145.14	190.535	123.411	255.122	110.389	221.997	269.921	222.135	102.003	150.99	127.939	95.4073	93.1401	150.35	52.0469	86.2455	78.6813	138.008	144.203	-0.815	-1.7593	0.001617	0.347842
ENSECAG00000028354	ENSECAG00000028354	6.301	3.17559	6.43885	9.08655	8.3628	6.52934	4.47074	3.93158	3.57907	1.11022	0.954769	6.98102	51.1614	0	0	1.69109	0.971374	1.27196	3.69751	-2.146	-4.42599	0.00165689	0.347842
ENSECAG00000024322	ARSJ	175.587	76.2141	177.068	115.329	138.822	87.0578	151.446	218.203	125.267	267.008	221.029	336.64	87.8927	348.279	255.642	187.711	84.5096	145.64	136.808	0.858	1.81252	0.00171371	0.352084
ENSECAG00000008974	FOXP1	3270.19	3429.64	2866.36	3305.41	2241.23	1965.33	2454.43	2929.03	3976.34	3593.23	4030.08	3881.45	2861.11	2125.84	4355.1	4494.91	3378.44	3899.2	3076.33	0.511	1.42504	0.00173247	0.352549
ENSECAG00000009349	PAXX	678.498	786.487	491.499	835.263	682.404	874.931	1356.31	581.481	549.386	542.899	601.504	429.721	633.615	721.3	583.231	534.384	839.267	544.4	624.88	-0.512	-1.42603	0.00177261	0.355761
ENSECAG00000037351	WNT10A	966.212	1084.99	837.051	1406.32	1204.24	1440.81	899.177	1135.05	1009.3	830.169	921.352	629.068	823.83	709.881	736.311	1097.52	929.605	774.625	922.53	-0.476	-1.39088	0.00178155	0.355761
ENSECAG00000033757	ENSECAG00000033757	68.457	29.6388	43.9988	216.679	13.3805	258.997	125.181	73.1275	14.3163	32.1964	55.854	28.6998	55.0969	76.1267	22.9619	16.9109	104.908	41.9748	22.1851	-1.65	-3.13834	0.00180134	0.356383
ENSECAG00000004162	EVI2B	17.096	3.17559	12.8777	18.8721	11.7079	0	3.91189	20.0511	3.57907	36.3598	10.5025	24.8214	6.55916	1.90317	117.871	6.76435	6.79962	12.7196	9.24378	1.989	3.96962	0.00183661	0.360026
ENSECAG00000013748	KRT25	354.354	10.5853	213.555	23.0659	70.2475	32.6467	72.6495	346.766	10.7372	384.692	833.991	1379.92	34.1076	336.86	2553.36	11.8376	8.74237	12.0836	42.5214	3.095	8.54452	0.00188797	0.36673
ENSECAG00000016966	VWA3B	219.517	172.54	200.678	60.111	227.468	104.469	108.974	75.8796	402.645	199.84	242.034	376.975	198.087	152.253	307.689	422.772	207.874	154.543	336.474	0.992	1.98894	0.00194673	0.370459
ENSECAG00000024906	SPOCK3	56.112	74.0971	39.7063	190.119	35.1238	65.2934	67.6199	24.769	75.1604	19.4289	23.3918	27.1484	51.1614	36.1602	18.3695	65.9524	66.0534	93.4893	36.9751	-1.241	-2.36362	0.00195065	0.370459
ENSECAG00000034920	ENSECAG00000034920	25.109	1.05853	7.512	11.1834	41.814	0	2.79421	3.14527	5.3686	10.5471	52.5123	172.199	3.9355	3.80633	39.8006	52.4237	30.1126	6.35981	7.39503	2.762	6.78336	0.00195918	0.370459
ENSECAG00000003682	HOXC6	572.242	776.961	502.231	835.263	597.104	805.285	824.292	671.121	196.849	396.904	452.083	521.25	686.088	407.278	665.894	503.944	392.435	592.099	473.282	-0.666	-1.58667	0.00201602	0.371984
ENSECAG00000007441	IKZF3	4.765	0	5.36571	1.39793	0	0	0.558842	5.89738	0	8.04911	5.72861	4.65402	0	1.90317	50.5161	1.69109	0	0	0	3.336	10.098	0.00201948	0.371984
ENSECAG00000007941	MYO10	5751.19	4342.09	8136.56	4226.64	5935.92	3369.14	3241.84	5156.27	7263.71	6036	6812.75	6860.02	4113.9	4811.2	6257.87	7858.49	7561.18	4895.15	6642.58	0.575	1.48968	0.00201408	0.371984
ENSECAG00000021620	GSS	1117.08	1189.79	1009.83	1223.89	1127.31	1608.39	1801.15	1379.99	658.548	1033.62	1064.09	935.457	1175.4	1002.97	907.759	967.302	736.302	1089.44	1196.15	-0.491	-1.40542	0.00211788	0.384469
ENSECAG00000023046	SORCS1	4.963	4.23412	1.07314	1.39793	1.67256	2.17645	1.11768	5.50422	7.15813	10.5471	20.0501	7.75669	1.31183	9.51583	6.12316	0	0.971374	3.17991	5.54627	2.084	4.23981	0.00212325	0.384469
ENSECAG00000006321	GOLPH3	2641.52	2468.49	2610.96	2291.21	2162.62	1974.04	2091.75	2454.88	3129.89	3291.53	2633.73	3248.5	3238.91	2643.5	2594.69	2359.07	2350.73	3373.88	2628.93	0.352	1.27633	0.00215474	0.386894
ENSECAG00000010615	ENSECAG00000010615	7918.21	6504.66	5598.58	9079.56	10281.2	11591.8	9571.85	8889.71	6866.44	3996.52	6503.41	6536.57	10291.3	9159.94	7817.75	6875.96	8352.85	6083.16	8526.47	-0.484	-1.39862	0.00222853	0.391506
ENSECAG00000020810	TNFRSF18	43.935	58.2191	51.5108	62.2079	25.0884	67.4698	59.7961	20.4442	41.1592	22.482	26.7335	27.1484	70.8389	39.9665	22.9619	45.6594	57.3111	40.0668	51.7652	-0.733	-1.66209	0.00225372	0.391506
ENSECAG00000020889	CHTOP	1874.08	2053.55	1945.61	1785.86	1843.16	2148.15	2252.13	1938.66	1766.27	1807.16	1723.36	1754.56	2136.97	1653.85	1798.68	1718.15	1882.52	1799.83	1724.89	-0.202	-1.15029	0.00223729	0.391506
ENSECAG00000023292	INTS11	4229.64	4405.6	3524.2	4562.15	4489.15	4990.59	5440.89	4068.8	3915.5	3461.4	3813.35	3291.94	4600.59	4268.8	4133.14	4291.98	4924.87	4040.39	3910.12	-0.256	-1.19416	0.00222825	0.391506
ENSECAG00000005958	EFNA4	2716.92	2573.28	2216.04	3124.37	2386.74	3745.66	4230.43	2624.73	2492.82	1960.65	2252.3	2330.89	2762.72	2205.77	2616.12	2981.39	2933.55	2435.17	3031.96	-0.381	-1.30224	0.00230862	0.39397
ENSECAG00000014853	ENSECAG00000014853	1024.09	1061.7	906.805	1116.25	1070.44	1436.45	1479.81	892.863	969.927	922.872	872.181	923.046	1164.91	1159.03	998.076	886.13	948.061	715.479	909.588	-0.374	-1.29594	0.00234166	0.39397
ENSECAG00000016278	SRI	4001.42	3051.74	4750.8	2393.26	5173.23	2198.21	2949.01	3748.37	4937.32	4612.97	5702.36	5758.57	3577.37	3671.21	4728.61	4117.8	3365.81	3809.53	3479.36	0.54	1.45397	0.00230252	0.39397
ENSECAG00000022758	TRPV1	250.489	466.811	159.898	319.427	280.99	581.111	182.741	179.673	161.058	132.949	186.657	162.891	480.13	89.4488	220.434	226.606	203.017	153.272	321.684	-0.893	-1.85703	0.00234023	0.39397
ENSECAG00000012421	SYCE1	27.26	51.8679	9.65828	48.2286	50.1768	28.2938	49.1781	61.3327	7.15813	19.984	21.4823	26.3728	18.3656	11.419	7.65396	15.2198	8.74237	22.2594	33.2776	-1.21	-2.31338	0.00237663	0.39673
ENSECAG00000012985	CUEDC1	310.455	380.012	471.109	354.375	356.255	282.938	321.893	456.457	254.114	258.404	296.456	256.747	301.721	251.218	316.874	317.925	190.389	256.937	264.372	-0.392	-1.31221	0.00239728	0.397075
ENSECAG00000008923	THBS1	1342.81	418.119	1271.67	784.239	553.617	1086.05	761.143	1413.01	1274.15	3659.57	662.61	1547.46	628.367	3675.01	962.868	1836.52	723.674	1431.59	1480.85	1.026	2.03637	0.00244934	0.402577
ENSECAG00000018670	ALCAM	348.228	155.604	340.186	89.4675	540.237	128.41	78.7967	223.314	397.276	485.722	461.631	1088.26	115.441	176.994	1347.1	334.835	65.0821	139.916	99.8329	1.464	2.75872	0.00248602	0.405487
ENSECAG00000015819	GNLY	5.722	0	2.14628	2.0969	0	0	0	1.57263	5.3686	0	2.86431	23.2701	0	3.80633	58.1701	0	0	0	3.69751	4.126	17.4602	0.00252267	0.408347
ENSECAG00000000517	HTRA2	474.624	487.982	447.5	477.393	438.211	591.993	716.994	475.329	404.434	422.717	427.259	430.496	585.077	491.017	394.944	465.049	453.632	378.409	454.794	-0.338	-1.264	0.00282404	0.411133
ENSECAG00000000744	TBC1D2	762.057	633.001	731.883	1299.38	692.44	1112.16	1088.07	822.881	522.543	544.287	606.756	788.08	573.271	999.162	577.108	767.754	690.647	614.994	652.611	-0.546	-1.46003	0.00296988	0.411133
ENSECAG00000005154	TMEM35A	287.681	251.93	231.799	48.2286	262.592	39.176	93.8855	99.4691	277.378	325.018	766.202	1058.79	40.6668	62.8045	776.111	532.693	92.2805	54.6944	164.539	2.006	4.01667	0.00282758	0.411133
ENSECAG00000006205	CD7	1994.33	2488.6	1140.75	2659.56	1463.49	3649.9	4019.19	1033.61	1839.64	745.237	1382.51	476.261	2333.75	1823.23	1558.35	2360.76	2220.56	2358.22	2344.22	-0.79	-1.72907	0.00294154	0.411133
ENSECAG00000006509	LY6D	14448.5	18296.7	8243.88	14337.9	10766.3	33084.2	21000.7	6292.89	11300.9	5211.38	5744.37	3577.39	27513.1	22417.4	3303.45	12725.4	18753.4	18488.6	19014.5	-0.94	-1.91853	0.00281305	0.411133
ENSECAG00000006526	CENPJ	883.109	773.785	737.249	780.045	729.236	694.286	776.232	623.156	701.497	897.06	1007.76	1266.67	743.809	1136.19	972.052	1254.79	1120.97	895.462	785.722	0.441	1.35754	0.00275731	0.411133
ENSECAG00000009314	TMEM132A	1746.57	1975.22	1419.77	2379.28	1344.74	2217.8	3404.47	2110.47	1198.99	1373.9	1773.01	1213.92	1793.27	1718.56	1057.78	1246.33	1436.66	1672	2102.04	-0.568	-1.48247	0.00284963	0.411133
ENSECAG00000009458	PARP4	2406.92	1863.01	2589.49	2478.53	1923.44	2178.62	1838.03	2023.59	2703.98	2365.33	2895.34	2942.89	2003.17	2426.54	2654.39	3045.65	2378.9	2636.14	2377.5	0.336	1.26225	0.00294567	0.411133
ENSECAG00000013524	ZNF219	1455.89	1937.11	1166.51	1949.41	1376.52	2233.03	1963.21	1473.95	885.819	1215.97	1212.56	1121.62	1137.36	1157.13	1426.7	1777.33	1324.95	1341.92	1504.89	-0.491	-1.40542	0.00281969	0.411133
ENSECAG00000016520	ZHX3	986.549	968.554	1352.16	853.437	839.625	605.052	458.25	1096.91	1381.52	1269.26	1215.42	1083.61	764.798	991.55	864.897	1187.14	841.21	958.424	1026.06	0.513	1.42701	0.00283973	0.411133
ENSECAG00000018649	UCP2	6479.52	6591.46	4688.56	7158.1	6735.4	10159.6	10666.6	7827.39	4570.47	5241.91	6675.27	5663.16	7312.15	5271.77	4725.55	4664.02	10299.5	4686.55	3693.82	-0.573	-1.48761	0.00270078	0.411133
ENSECAG00000018935	SRPX	338.342	248.754	187.8	321.524	291.025	576.758	698.553	322.39	331.064	198.73	202.411	242.784	589.013	207.445	283.196	321.307	280.727	348.518	438.155	-0.647	-1.56591	0.00278859	0.411133
ENSECAG00000019434	PLEK2	1793.48	1985.8	1290.99	1785.16	1869.92	2143.8	2264.99	1643.4	2091.96	1116.33	1307.56	1535.05	2412.46	1469.24	1915.02	1833.14	1885.44	1761.67	1970.77	-0.326	-1.25353	0.00297608	0.411133
ENSECAG00000021330	HMGCR	5588.36	5848.37	6655.63	3638.81	5445.86	3673.84	5154.2	5470.8	5391.86	6978.86	6780.29	5754.69	3860.72	8025.65	5599.63	4755.34	5830.19	6604.67	5121.06	0.403	1.32225	0.00262981	0.411133
ENSECAG00000021924	CPLANE2	80.996	111.146	70.8274	110.437	63.5573	117.528	111.768	78.6317	69.7918	61.0622	54.8992	52.7455	90.5164	76.1267	36.739	54.1148	110.737	78.2257	109.077	-0.613	-1.52944	0.00265162	0.411133
ENSECAG00000022780	TTYH2	217.487	273.101	162.044	188.721	145.513	409.172	414.661	289.365	150.321	157.652	221.506	123.331	306.969	197.929	85.7243	235.061	135.021	226.409	192.271	-0.749	-1.68063	0.00293448	0.411133
ENSECAG00000023476	NADSYN1	4215.4	4602.49	4538.32	4461.49	4447.34	4585.77	4635.04	5012.38	3990.66	3770.32	4317.94	3289.61	3810.87	4086.1	4238.76	4112.73	3933.09	3862.32	4181.89	-0.199	-1.1479	0.00298243	0.411133
ENSECAG00000024836	GGT6	3045.32	3631.81	3032.7	3533.27	3912.12	3197.2	4229.88	2535.87	3047.57	2667.59	2280.94	2147.05	3308.44	1870.81	2733.99	3221.52	3196.79	3347.17	2921.04	-0.408	-1.32685	0.00283323	0.411133
ENSECAG00000027862	ENSECAG00000027862	59.828	43.3997	123.411	14.6783	91.9908	2.17645	7.26495	32.239	78.7394	83.2667	87.8387	124.107	19.6775	26.6443	177.572	89.6277	35.9408	23.5313	14.7901	1.657	3.1536	0.00292305	0.411133
ENSECAG00000030258	ENSECAG00000030258	24.889	4.23412	2.14628	11.1834	15.053	4.35289	0	33.8116	3.57907	10.8247	10.9798	28.6998	5.24733	11.419	274.012	25.3663	5.82825	1.27196	0	2.699	6.49352	0.00262553	0.411133
ENSECAG00000031264	ENSECAG00000031264	10.832	17.995	8.58514	17.4741	5.01768	15.2351	16.7653	14.5469	8.94766	2.77556	7.63815	8.53236	17.0538	13.3222	9.18475	6.76435	5.82825	6.35981	12.9413	-1.12	-2.17347	0.00267671	0.411133
ENSECAG00000038584	TMSB10	5872.7	7517.68	4817.34	7433.49	6188.47	7515.27	10377.7	4655	4538.25	4140.85	5815.97	4608.25	5602.83	7544.15	4857.2	3607.09	5268.73	5252.57	5967.79	-0.503	-1.41716	0.00259725	0.411133
ENSECAG00000041414	ENSECAG00000041414	4219.14	4617.3	3802.14	3569.62	5785.39	4611.89	6171.29	7477.87	3677.49	3822.5	3826.71	2998.74	3915.82	3492.31	3885.15	4258.16	3129.77	3469.28	3433.14	-0.475	-1.38992	0.00271995	0.411133
ENSECAG00000033643	ENSECAG00000033643	10938.7	9382.8	7596.77	9465.39	12423.8	18142.9	10935.4	9566.33	9498.84	4519.16	7781.84	10727.5	22471.7	10033.5	11399.8	12957.1	12643.4	8146.92	9203.11	-0.471	-1.38607	0.00304039	0.411165
ENSECAG00000034290	JDP2	309.765	425.529	323.016	549.387	195.69	413.525	585.108	331.826	146.742	247.58	258.742	183.058	209.893	293.088	169.918	213.077	237.015	439.463	353.113	-0.716	-1.64262	0.00302436	0.411165
ENSECAG00000036014	ENSECAG00000036014	35.411	3.17559	52.584	38.4431	11.7079	2.17645	4.47074	139.178	8.94766	26.6453	37.236	52.7455	6.55916	28.5475	191.349	18.602	3.8855	1.90794	9.24378	1.788	3.45336	0.00302415	0.411165
ENSECAG00000001409	ZNF784	124.755	153.487	130.923	164.956	112.062	171.939	124.063	187.537	85.8976	106.304	119.346	119.453	111.506	131.318	94.9091	133.596	90.3378	108.117	99.8329	-0.445	-1.36131	0.00318776	0.412518
ENSECAG00000011719	MMRN1	135.296	35.99	177.068	69.1976	41.814	19.588	101.15	173.383	150.321	510.702	96.909	59.7265	102.323	173.188	24.4927	130.214	43.7118	353.606	171.934	1.536	2.89989	0.00318356	0.412518
ENSECAG00000016919	UNC13D	333.403	219.116	331.601	228.562	356.255	180.645	281.098	439.158	254.114	460.742	464.972	392.489	204.646	565.24	234.211	301.014	344.838	297.003	445.55	0.607	1.52309	0.00320485	0.412518
ENSECAG00000018949	DBI	1849.94	1781.5	1482.01	1855.75	1727.75	2376.68	3492.2	1442.11	1800.27	1067.2	1480.85	1003.72	2450.5	1785.17	1426.7	2240.69	1835.9	1762.94	2286.91	-0.496	-1.4103	0.00315727	0.412518
ENSECAG00000020369	SLC2A4RG	686.702	760.024	530.132	979.949	660.661	894.519	1007.03	736.779	461.699	524.303	652.585	512.717	620.496	506.242	541.9	624.011	685.79	846.491	815.302	-0.452	-1.36794	0.00317329	0.412518
ENSECAG00000024331	PTPN7	8.494	2.11706	1.07314	4.89276	3.34512	0	3.91189	14.1537	14.3163	8.32667	8.11554	6.98102	3.9355	5.7095	45.9237	3.38218	4.85687	8.90374	12.9413	1.937	3.82909	0.00318146	0.412518
ENSECAG00000036516	FAM222A	97.473	61.3947	74.0468	186.624	75.2652	224.174	94.4443	120.306	150.321	23.5922	45.8289	50.4185	77.3981	127.512	12.2463	138.669	100.052	77.5897	114.623	-1.104	-2.1495	0.00320463	0.412518
ENSECAG00000042632	GPT	3537.49	3314.26	2559.44	3856.19	4045.92	6855.8	5361.53	5064.27	2279.86	2757.79	2955.01	2191.27	2366.54	4405.83	1729.79	3454.89	3676.65	2841.57	3958.19	-0.681	-1.60325	0.00316189	0.412518
ENSECAG00000019138	DMRTA1	4.671	8.46823	3.21943	6.98965	0	15.2351	11.1768	3.93158	7.15813	1.38778	3.34169	0	7.87099	1.90317	0	1.69109	2.91412	5.08785	3.69751	-1.755	-3.37526	0.00326624	0.417903
ENSECAG00000023576	ENSECAG00000023576	3.105	0	2.14628	0.698965	3.34512	2.17645	0	0	5.3686	6.93889	5.72861	10.8594	0	1.90317	10.7155	0	0.971374	3.17991	1.84876	2.954	7.74895	0.00328886	0.418292
ENSECAG00000019153	PPP2R2B	130.955	159.838	121.265	176.139	162.238	245.938	288.921	81.3838	46.5278	48.5722	103.592	53.5212	101.011	159.866	15.3079	111.612	116.565	141.188	223.7	-1.109	-2.15696	0.00330872	0.418328
ENSECAG00000003181	P2RY10	7.961	0	3.21943	4.89276	0	0	2.23537	10.6153	3.57907	8.88178	6.68338	10.8594	2.62366	5.7095	67.3548	6.76435	0	0.635981	9.24378	2.49	5.61778	0.00349185	0.41862
ENSECAG00000003241	MFSD6L	285.927	219.116	357.356	157.267	287.68	202.409	260.979	178.887	291.694	334.732	396.229	259.849	282.044	277.862	402.598	343.291	327.353	230.861	336.474	0.53	1.44393	0.00363156	0.41862
ENSECAG00000005071	LSM10	259.19	378.953	166.337	234.153	304.406	298.173	496.811	211.912	238.008	199.562	249.195	193.917	224.323	226.477	238.803	218.15	278.784	267.112	240.338	-0.414	-1.33237	0.00364344	0.41862
ENSECAG00000006792	MACROD1	554.909	630.883	496.865	561.269	531.874	739.992	1266.89	531.157	470.647	480.449	474.52	454.542	468.324	333.054	567.924	568.206	463.345	397.488	550.93	-0.557	-1.47121	0.00353729	0.41862
ENSECAG00000006892	SLC37A4	1037.76	1271.29	764.077	1216.9	1107.23	1456.04	1223.86	1124.43	817.816	811.295	1049.77	926.149	1138.67	970.615	900.105	1139.79	828.582	788.617	1144.38	-0.387	-1.30767	0.00350685	0.41862
ENSECAG00000007242	DUSP2	22.68	5.29265	42.9257	4.89276	6.69024	10.8822	3.35305	27.1279	53.686	19.1513	30.0752	72.9129	20.9893	9.51583	53.5777	18.602	13.5992	5.72383	9.24378	1.646	3.12965	0.00368573	0.41862
ENSECAG00000008959	SAMHD1	121.722	58.2191	116.973	104.146	70.2475	87.0578	46.3839	143.11	69.7918	141.276	120.778	212.533	51.1614	119.899	522	57.497	36.9122	101.757	131.262	1.072	2.10235	0.00342183	0.41862
ENSECAG00000012184	HDDC2	1680.95	2042.96	1381.13	1583.16	1764.55	2154.68	2753.97	1675.64	1300.99	1484.37	1494.69	1562.97	1697.51	1910.78	1458.84	1434.04	1412.38	1437.95	1706.4	-0.384	-1.30495	0.00351963	0.41862
ENSECAG00000012681	AMOTL1	5318.25	5035.42	5890.48	4762.75	5235.11	3271.2	3055.75	5401.21	6782.33	5315.19	5999.29	5543.71	4639.95	4230.74	6146.13	6492.09	6565.52	5697.12	5664.59	0.437	1.35379	0.00351866	0.41862
ENSECAG00000013195	ASPG	477.004	543.026	587.009	501.857	742.617	489.7	816.468	375.859	463.489	378.031	510.801	305.614	575.894	327.345	275.542	334.835	780.013	315.447	262.523	-0.639	-1.55725	0.00357301	0.41862
ENSECAG00000018202	VARS2	859.701	935.74	760.858	898.17	879.767	1057.75	1192.57	731.275	714.023	729.139	736.604	918.392	1103.25	681.334	717.941	652.76	1048.11	875.746	841.184	-0.314	-1.24315	0.00358541	0.41862
ENSECAG00000018364	MRPL20	906.212	900.808	824.173	885.589	1028.62	1114.34	1442.93	910.948	842.87	786.315	788.162	688.019	899.917	1004.87	912.352	764.372	829.554	856.031	831.941	-0.349	-1.27368	0.00360699	0.41862
ENSECAG00000018997	NFATC2	479.306	389.539	912.171	208.991	608.812	134.94	136.916	260.664	814.237	421.884	961.93	1033.19	157.42	277.862	855.712	620.629	242.844	338.342	251.431	1.199	2.2958	0.00368424	0.41862
ENSECAG00000020360	TMEM260	1064.6	758.966	692.177	1028.18	755.997	796.579	727.054	1321.01	1290.25	1350.03	1124.24	1763.1	1046.84	1073.39	825.096	1177	1168.56	1258.61	1005.72	0.519	1.43296	0.00343105	0.41862
ENSECAG00000020732	MMEL1	21.905	30.6974	32.1943	53.1214	6.69024	39.176	51.9723	10.2221	14.3163	8.04911	38.6681	4.65402	32.7958	5.7095	3.06158	8.45544	15.542	24.1673	14.7901	-1.438	-2.70945	0.00345581	0.41862
ENSECAG00000021679	CDK17	1219.97	1088.17	1389.72	1114.85	1170.79	844.461	638.198	978.571	1565.84	1781.35	1266.98	1341.91	1583.38	1316.99	1604.27	1227.73	982.059	1224.9	839.336	0.482	1.39668	0.00351881	0.41862
ENSECAG00000023109	MTTP	13.414	0	20.3897	1.39793	18.3982	8.70578	0	16.5127	35.7907	17.7636	35.8038	20.1674	1.31183	1.90317	12.2463	10.1465	3.8855	1.90794	35.1264	2.362	5.14083	0.00372246	0.41862
ENSECAG00000023411	CDH23	169.095	166.189	142.728	146.084	249.211	219.821	290.039	118.734	161.058	86.3198	133.668	160.564	188.904	125.609	123.994	226.606	210.788	101.121	192.271	-0.588	-1.50316	0.00341436	0.41862
ENSECAG00000023539	VPS8	4007.15	3387.29	4067.21	3294.92	3559.21	3665.14	2732.18	3499.11	4361.09	5793.97	3525.48	5210.17	5202.73	3734.01	3755.03	3700.1	3919.49	4105.26	4616.35	0.349	1.27368	0.00371407	0.41862
ENSECAG00000024184	PGBD2	472.833	466.811	495.792	592.024	463.299	561.523	537.606	533.909	438.435	443.811	356.606	499.531	418.474	439.631	535.777	449.829	398.263	406.392	473.282	-0.265	-1.20164	0.00371851	0.41862
ENSECAG00000024257	RBM3	8245.55	8797.44	7158.93	8325.37	9215.81	10279.4	11628.9	8552.77	7324.56	6026.29	7889.73	5792.7	8235.68	9656.67	7960.11	8516.32	7063.83	8359.98	7635.37	-0.344	-1.26927	0.00348922	0.41862
ENSECAG00000001021	ARL4D	222.087	315.442	172.776	284.479	167.256	304.702	364.924	198.938	204.007	154.321	232.009	148.153	195.463	275.959	163.795	153.889	231.187	202.878	227.397	-0.485	-1.39959	0.00388216	0.423319
ENSECAG00000004158	DMP1	7.643	0	11.8046	4.89276	3.34512	0	0	16.1195	0	30.8087	4.77384	24.0457	3.9355	30.4507	1.53079	3.38218	0	0.635981	1.84876	2.742	6.68997	0.00388311	0.423319
ENSECAG00000007013	RNASEH2A	788.422	802.365	596.667	879.997	757.67	1164.4	1458.58	823.667	499.28	572.042	754.267	535.212	902.54	730.816	688.856	642.613	639.164	737.739	1005.72	-0.523	-1.43694	0.00383473	0.423319
ENSECAG00000009530	ITK	7.229	2.11706	6.43885	6.29069	0	0	0.558842	14.1537	1.78953	8.04911	2.86431	12.4107	1.31183	1.90317	59.7009	3.38218	2.91412	2.54393	3.69751	2.404	5.29269	0.00383081	0.423319
ENSECAG00000020897	SURF2	1250.13	1961.45	889.635	1313.36	1341.39	1462.57	1992.27	1227.44	1127.41	1013.91	1030.67	957.952	1011.42	1160.93	1360.87	1195.6	1341.47	1002.94	1111.1	-0.417	-1.33515	0.00386691	0.423319
ENSECAG00000023746	NECAB2	16.718	27.5218	13.9508	37.7441	8.3628	21.7645	25.1479	11.0084	14.3163	6.66133	10.0251	9.30803	22.3011	3.80633	4.59237	25.3663	36.9122	18.4435	3.69751	-1.186	-2.27521	0.00382073	0.423319
ENSECAG00000020452	TNNC1	23.972	22.2291	15.024	37.7441	26.761	36.9996	50.2958	31.4527	17.8953	21.6493	20.0501	24.8214	28.8603	13.3222	15.3079	18.602	22.3416	13.3556	14.7901	-0.825	-1.77154	0.00391129	0.424226
ENSECAG00000012368	ZNF385D	3.736	0	6.43885	0.698965	0	0	0.558842	5.11106	1.78953	6.10622	9.54769	10.0837	2.62366	0	18.3695	3.38218	0	2.54393	0	2.853	7.22501	0.00395448	0.425149
ENSECAG00000012898	PNLDC1	28.576	29.6388	36.4868	25.8617	68.575	60.9405	27.9421	64.8711	17.8953	32.7516	22.9145	32.5781	5.24733	13.3222	6.12316	20.2931	16.5134	12.0836	20.3363	-1.025	-2.03496	0.00395959	0.425149
ENSECAG00000021263	SLC41A2	5.65	5.29265	8.58514	2.0969	1.67256	0	1.11768	5.89738	7.15813	14.988	5.72861	13.1864	2.62366	7.61267	7.65396	0	4.85687	9.53972	3.69751	1.736	3.3311	0.00398614	0.425859
ENSECAG00000010631	ACACA	5418.46	4518.86	6783.33	4603.38	5641.54	3995.95	2301.87	5750.34	6528.21	6233.07	5397.31	6929.05	4462.85	6328.03	5135.8	5685.44	6085.66	5638.61	5512.99	0.457	1.37268	0.00407836	0.433544
ENSECAG00000000387	FGL2	93.837	56.1021	193.166	95.7582	40.1414	36.9996	82.1498	90.0333	109.161	189.57	168.994	75.2399	23.613	81.8361	172.979	57.497	50.5115	104.301	61.009	0.822	1.76786	0.00421842	0.441838
ENSECAG00000013062	RPSA	81858.2	93400.4	70158.8	79816.9	84024.4	91550	127168	94770.5	70112.1	70598.2	73469.9	67337.4	82470.9	89157.6	76790.6	67848.1	76929.9	73599.6	84244.2	-0.321	-1.2492	0.00419369	0.441838
ENSECAG00000018832	GSTM3	15083.8	17102.7	13098.8	14758	16687.1	18245.1	24192.8	16536.2	11478.1	13105.3	14200.8	12750.5	15970.2	18283.7	13016.3	10987	13142.7	13234.1	14719.8	-0.385	-1.30586	0.00420518	0.441838
ENSECAG00000000791	DMTN	345.559	419.178	349.844	377.441	317.786	480.995	442.603	488.696	214.744	359.434	308.868	266.83	428.969	253.121	220.434	294.249	275.87	356.786	364.205	-0.48	-1.39474	0.00447038	0.450559
ENSECAG00000007212	RAB34	1161.84	1419.49	930.414	1411.91	1353.1	1231.87	1932.48	1587.97	708.655	894.284	968.136	584.855	1213.44	1157.13	1131.25	1021.42	911.149	1144.77	1310.77	-0.532	-1.44593	0.0043545	0.450559
ENSECAG00000010910	CCDC78	107.335	187.36	62.2423	85.2738	108.716	313.408	109.533	90.8196	41.1592	46.6293	77.8137	78.3426	181.033	36.1602	117.871	175.873	86.4523	87.1295	46.2189	-0.976	-1.967	0.00444213	0.450559
ENSECAG00000013698	ANKRD50	1515.24	1401.49	1605.42	1005.11	1609	953.283	804.174	1400.43	1275.94	1904.31	1734.82	2080.35	1517.79	1575.82	2032.89	1846.67	2120.51	1626.2	780.175	0.585	1.50004	0.00442202	0.450559
ENSECAG00000016388	POMC	289.933	306.974	336.967	310.341	523.511	287.291	637.639	214.665	191.48	192.068	231.054	203.225	284.668	163.672	353.613	251.972	339.01	137.372	253.28	-0.728	-1.65634	0.00433748	0.450559
ENSECAG00000018711	NAT14	272.889	266.749	181.361	314.534	234.158	324.29	602.432	320.424	212.954	191.236	273.541	257.522	324.022	237.896	172.979	243.517	216.616	251.213	286.557	-0.549	-1.46307	0.00437331	0.450559
ENSECAG00000031779	S1PR5	402.815	407.534	405.648	473.898	493.405	574.582	526.988	404.56	338.222	356.936	286.431	334.313	309.592	331.151	361.267	471.814	573.111	349.79	251.431	-0.465	-1.38032	0.00440666	0.450559
ENSECAG00000038777	ENSECAG00000038777	0.678	0	0	0	0	0	0	0	0	12.2124	0	0	0	0	0	0	0	0	0	9.829	909.544	0.00445154	0.450559
ENSECAG00000014874	SLC23A2	1709.64	1580.38	2595.93	1223.19	1466.84	864.049	685.699	2052.29	2448.08	2048.64	2197.4	2136.97	1191.14	1273.22	1419.04	1833.14	2222.5	1795.38	1739.68	0.646	1.56482	0.00452361	0.453784
ENSECAG00000000014	GAS6	9149	10609.6	6877.77	10272	7782.42	12958.6	15144.1	8737.95	7421.19	7219.22	8802.01	5961.79	9188.07	7334.8	7679.98	9436.27	9447.59	8858.59	10950.2	-0.412	-1.33053	0.00463354	0.457063
ENSECAG00000005768	SEPTIN11	4245.89	3820.23	5628.63	3199.16	4893.91	2446.33	2487.96	4356.2	5112.69	4713.17	5950.6	5806.66	3387.15	3201.13	5024.06	4295.36	4597.51	4149.78	3355.49	0.492	1.40639	0.00477021	0.457063
ENSECAG00000008817	IL22RA2	11.487	23.2876	16.0971	9.78551	6.69024	15.2351	23.4714	15.3332	1.78953	3.33067	10.0251	4.65402	18.3656	11.419	9.18475	13.5287	3.8855	11.4477	9.24378	-1.175	-2.25793	0.00466522	0.457063
ENSECAG00000012050	HLCS	1972.04	1490.41	2794.46	1600.63	1873.27	1377.69	1363.02	2152.54	1986.38	2521.04	2290.97	2737.34	1596.5	2148.67	1478.74	1856.81	1758.19	2120.36	2349.77	0.419	1.337	0.00475195	0.457063
ENSECAG00000014594	EPAS1	2443.92	2028.14	2704.32	2554.02	2518.88	1802.1	1465.84	2536.27	2049.01	2907.39	2364.49	3102.68	2656.46	2483.63	3536.13	2820.73	1857.27	2377.3	2225.9	0.347	1.27191	0.00475939	0.457063
ENSECAG00000019590	NINL	535.077	205.355	453.939	404.701	421.485	352.584	471.663	416.748	857.186	755.229	448.741	892.795	602.131	550.015	393.413	742.388	774.185	363.781	525.047	0.638	1.55617	0.00459906	0.457063
ENSECAG00000023206	ENSECAG00000023206	246.878	35.99	311.211	65.7027	496.75	15.2351	36.8836	277.57	241.587	724.42	817.282	1078.18	22.3011	68.514	81.1319	28.7485	89.3664	17.8075	35.1264	2.298	4.91776	0.00474219	0.457063
ENSECAG00000031200	ENSECAG00000031200	644.122	806.599	416.379	945.7	357.928	911.931	1112.65	336.937	520.754	168.754	358.038	248.99	779.228	751.751	263.296	649.378	800.412	1329.84	835.638	-0.801	-1.74231	0.00462072	0.457063
ENSECAG00000033411	RGS9BP	15.757	39.1656	19.3166	15.3772	20.0707	19.588	25.1479	12.5811	19.6849	5.82867	15.2763	7.75669	5.24733	13.3222	6.12316	21.9841	9.71374	10.8117	16.6388	-1.008	-2.01112	0.00472341	0.457063
ENSECAG00000038916	WDR18	1469.02	1407.84	1378.99	1815.21	1495.27	1865.21	2357.2	1465.69	1059.4	1264.54	1311.85	1147.99	1216.07	1693.82	1400.67	1391.77	1459	1323.48	1388.42	-0.38	-1.30134	0.00465171	0.457063
ENSECAG00000007411	RPAP2	815.279	766.375	934.707	667.512	699.13	661.64	746.054	704.147	943.084	1076.92	992.96	1042.5	763.486	820.265	792.95	798.193	761.557	850.943	652.611	0.325	1.25266	0.0049848	0.461699
ENSECAG00000014596	LARGE2	3724.84	4793.02	2946.85	5210.79	3090.89	5956.93	4983.19	4789.46	2041.86	3028.13	4057.29	2415.43	3925	3223.96	3047.81	3089.62	2540.14	3443.84	4462.9	-0.552	-1.46612	0.00496159	0.461699
ENSECAG00000017747	PRDX5	1111.61	1342.22	849.929	1513.26	1132.32	1297.16	1898.39	1026.93	935.926	1028.34	1082.23	815.228	1096.69	959.196	949.091	1136.41	798.47	978.775	1168.41	-0.432	-1.3491	0.00499145	0.461699
ENSECAG00000018309	SEC24D	2587.81	2413.45	2757.98	2350.62	2129.17	1828.21	1969.36	2531.94	3342.85	2413.62	2738.75	3152.32	2304.89	3482.79	2487.54	2815.66	2457.58	2619.61	2784.23	0.339	1.26488	0.00493294	0.461699
ENSECAG00000020979	ANKRD29	109.873	58.2191	191.019	58.7131	175.619	45.7054	18.4418	78.2385	109.161	132.394	200.979	269.933	38.0431	28.5475	307.689	106.539	56.3397	54.0584	48.0677	1.245	2.37019	0.0049657	0.461699
ENSECAG00000024310	PDZD4	611.515	496.45	509.743	790.53	515.148	855.343	894.706	741.497	454.541	503.763	463.54	524.352	902.54	647.077	362.798	485.342	560.483	667.145	632.275	-0.489	-1.40347	0.00487058	0.461699
ENSECAG00000024898	SELENOO	2327.05	2381.69	2114.09	2889.52	2067.28	3440.96	2908.21	2659.72	1923.75	1909.3	2181.65	2218.41	2049.08	2312.35	2313.03	2514.65	1730.99	1739.41	2532.8	-0.364	-1.28699	0.00486526	0.461699
ENSECAG00000025174	HS3ST3B1	58.372	30.6974	52.584	11.8824	80.2829	21.7645	14.5299	52.6832	89.4766	55.5111	69.2207	60.5022	41.9786	22.838	122.463	136.978	106.851	30.5271	49.9164	1.24	2.36199	0.00494519	0.461699
ENSECAG00000003535	G0S2	14.474	10.5853	16.0971	33.5503	16.7256	17.4116	26.8244	17.299	12.5267	8.04911	8.59292	3.10268	18.3656	1.90317	7.65396	18.602	8.74237	19.7154	14.7901	-1.15	-2.21914	0.00512866	0.468205
ENSECAG00000007366	WDR72	293.909	148.194	77.2662	178.935	108.716	295.997	145.299	309.023	427.698	544.287	593.866	482.466	173.162	567.144	266.358	60.8792	281.699	442.643	186.724	1.138	2.20076	0.00515935	0.468205
ENSECAG00000007875	DCTN5	760.571	745.205	815.588	618.584	749.307	596.346	545.989	818.949	771.289	725.253	876.955	762.483	663.787	858.328	786.827	757.607	866.466	882.742	848.579	0.29	1.22264	0.00525827	0.468205
ENSECAG00000017144	CTNNBL1	954.278	947.384	728.664	986.24	990.156	1138.28	1215.48	991.152	812.448	774.935	826.352	891.244	1132.11	968.712	863.366	901.35	1074.34	1025.2	909.588	-0.244	-1.18427	0.00515768	0.468205
ENSECAG00000018814	BCAM	16081.3	21708.3	15762.3	19987.6	14457.6	22911.4	23890.5	18560.2	11347.4	14588.9	15174.1	10220.2	13113.1	17318.8	8313.73	9970.65	13535.1	18097.5	20506.4	-0.532	-1.44593	0.00517649	0.468205
ENSECAG00000019013	NDUFAF3	621.247	693.337	395.989	626.273	730.909	918.46	987.474	527.619	590.546	412.725	576.68	504.185	657.228	544.306	705.695	627.394	600.309	475.078	608.241	-0.433	-1.35004	0.0051769	0.468205
ENSECAG00000023021	ATP5MC2	9700.16	9903.6	8829.81	10377.5	9996.89	12164.2	13091.4	9992.91	8867.13	8303.63	8749.02	8594.42	8512.48	9329.32	10853.3	9344.95	8901.67	9214.1	9576.56	-0.261	-1.19831	0.0052069	0.468205
ENSECAG00000024102	ALG12	1349.19	1385.61	1306.01	1306.37	1369.83	1573.57	1731.85	1436.6	1479.94	1066.09	1243.11	963.381	1504.67	1465.44	1190.96	1268.32	1539.63	1198.83	1255.31	-0.279	-1.21335	0.0052194	0.468205
ENSECAG00000025002	PHYHIP	65.467	142.901	62.2423	136.997	23.4158	200.233	59.7961	61.3327	41.1592	48.2947	25.7788	24.0457	35.4195	64.7077	7.65396	20.2931	44.6832	83.3136	96.1354	-1.309	-2.4777	0.00525901	0.468205
ENSECAG00000001854	TST	1055	1317.87	1301.72	965.97	1085.49	1203.57	1546.32	1072.54	1089.83	897.892	1048.34	712.84	1017.98	721.3	1077.68	970.684	1100.57	818.508	1040.85	-0.367	-1.28967	0.00541595	0.472337
ENSECAG00000003988	ENSECAG00000003988	389.37	396.948	479.695	297.759	304.406	274.232	130.21	353.449	408.013	547.617	504.118	440.58	421.098	519.564	414.844	268.883	537.17	442.007	268.07	0.631	1.54864	0.00539266	0.472337
ENSECAG00000017130	CNFN	1859.58	2137.17	1709.52	1964.79	3039.04	2542.09	3109.96	774.915	3074.42	758.282	944.266	905.206	1801.15	3520.86	883.267	1396.84	2226.39	892.918	1791.45	-0.882	-1.84293	0.00536802	0.472337
ENSECAG00000017261	RHOT2	4995.12	4844.89	8716.06	4534.89	4574.45	5417.17	6093.61	11268.7	2841.78	3980.15	4211.01	3526.19	4292.31	4485.76	4641.36	4148.24	4440.15	3756.11	4139.37	-0.529	-1.44293	0.00541524	0.472337
ENSECAG00000018934	PDZK1IP1	742.091	701.805	590.228	684.287	874.749	881.461	1579.29	616.472	669.285	520.972	637.786	571.668	842.196	683.237	782.234	610.483	838.296	596.551	676.645	-0.465	-1.38032	0.00540721	0.472337
ENSECAG00000012900	MSN	5200.44	4482.87	5348.54	5163.95	4651.39	4089.54	3005.45	6509.52	5332.81	5732.36	5992.13	5787.27	4508.77	6815.24	4710.24	4346.1	4885.04	5798.24	6448.46	0.371	1.29325	0.00547571	0.475607
ENSECAG00000003775	MAP4	29608.8	29048.2	33479.9	26258.7	29231.3	22850.5	16038.2	33941.8	34230.2	31109.5	34578.9	34659.2	23020	25454.8	32109.9	32142.5	30828.5	29381.7	34593.9	0.363	1.2861	0.00558003	0.479556
ENSECAG00000010312	RHPN2	61.336	46.5753	45.072	63.6058	85.3006	187.174	34.0894	45.2132	53.686	18.3187	38.1908	41.1105	65.5916	81.8361	16.8387	94.7009	94.2233	42.6108	49.9164	-0.918	-1.88949	0.00560462	0.479556
ENSECAG00000020647	PLCB2	74.538	31.7559	34.3406	81.08	40.1414	28.2938	41.3543	108.119	48.3174	117.961	75.4267	82.2209	39.355	17.1285	358.205	86.2455	36.9122	46.4266	68.404	1.179	2.2642	0.00561095	0.479556
ENSECAG00000022385	LRRC14	802.661	848.941	687.884	750.689	709.165	955.46	1252.92	841.359	762.341	630.606	808.212	702.756	953.702	728.913	647.525	803.267	903.378	663.965	796.814	-0.306	-1.23628	0.005565	0.479556
ENSECAG00000008538	SPECC1	2574.87	2348.88	3484.49	1675.42	3030.68	1112.16	1344.02	2288.18	3716.86	3255.45	3462.47	3878.35	2178.95	1524.44	2931.47	3461.66	2351.7	2180.14	2122.37	0.651	1.57026	0.00572309	0.487192
ENSECAG00000006453	NAB2	1654.05	1668.24	2038.97	1709.67	1709.36	2367.97	1800.03	2218.59	1275.94	1801.61	1449.82	1907.37	1395.79	1514.92	1239.94	1357.94	1606.65	1462.12	1247.91	-0.354	-1.2781	0.00578398	0.489361
ENSECAG00000034985	CDKN2D	155.348	173.599	136.289	175.44	155.548	169.763	240.861	140.751	159.268	99.92	135.1	118.677	162.667	184.607	153.079	170.8	138.907	118.293	162.691	-0.405	-1.32409	0.00579437	0.489361
ENSECAG00000014872	DHDH	3416.78	4275.4	2709.68	4076.37	2801.54	4511.77	4768.04	4136.81	3677.49	3011.48	2540.64	2597.72	3538.01	3558.92	3940.26	3033.81	2794.64	2638.05	2891.46	-0.412	-1.33053	0.0059086	0.495615
ENSECAG00000023642	SPHK1	731.707	1092.4	535.498	588.529	597.104	1044.69	1214.92	426.184	529.702	422.44	660.223	492.55	1264.61	437.728	466.891	980.831	970.403	625.17	820.848	-0.504	-1.41814	0.00593801	0.495615
ENSECAG00000042304	ENSECAG00000042304	2.863	2.11706	4.29257	6.29069	6.69024	4.35289	3.35305	3.53843	1.78953	2.22044	0	2.32701	6.55916	3.80633	1.53079	1.69109	0.971374	0	0	-1.863	-3.63763	0.00591982	0.495615
ENSECAG00000000207	ACTA1	22.699	1.05853	21.4628	4.19379	10.0354	10.8822	3.91189	14.94	0	69.1113	89.7483	19.3917	1.31183	112.287	0	1.69109	8.74237	12.0836	27.7314	2.45	5.46416	0.00598645	0.495785
ENSECAG00000023481	ENSECAG00000023481	10.225	9.52676	2.14628	17.4741	0	2.17645	41.9132	78.6317	3.57907	2.22044	0.954769	0	0	3.80633	3.06158	6.76435	0	2.54393	9.24378	-2.689	-6.44866	0.00597174	0.495785
ENSECAG00000017191	SPP1	261.501	27.5218	32.1943	57.3151	21.7433	47.8818	52.5312	121.879	39.3697	46.0742	162.311	22.4944	60.3443	45.676	3796.36	37.2039	28.1699	43.2467	64.7065	2.73	6.63456	0.00601174	0.495957
ENSECAG00000015738	KRBA2	629.264	260.398	784.467	350.182	570.343	498.406	296.186	276.39	1547.95	585.365	626.806	843.153	772.669	532.887	1021.04	304.396	542.027	574.927	939.168	0.809	1.752	0.00607207	0.497335
ENSECAG00000022648	RASSF8	252.447	201.121	248.969	233.454	259.247	158.881	134.122	197.759	261.272	291.988	286.908	362.238	208.581	190.317	410.252	312.851	318.611	349.154	118.32	0.629	1.54649	0.006075	0.497335
ENSECAG00000018927	ANGPTL4	345.267	351.432	497.938	259.316	76.9378	1038.16	519.723	749.36	170.006	145.439	214.823	273.811	188.904	175.091	85.7243	465.049	234.101	175.531	593.451	-1.208	-2.31017	0.00611595	0.498777
ENSECAG00000000771	TP73	1428.14	2217.62	963.682	2259.06	1476.87	2230.86	1630.14	1589.54	799.921	1137.42	1355.77	990.53	1311.83	690.849	1377.71	1636.97	1084.05	1389.62	1564.05	-0.6	-1.51572	0.00617763	0.501815
ENSECAG00000010860	OLFM4	7.81	11.6438	5.36571	53.1214	6.69024	13.0587	2.23537	12.1879	1.78953	1.11022	6.206	0	0	1.90317	0	1.69109	4.85687	7.63178	11.0925	-2.33	-5.02805	0.00620018	0.501815
ENSECAG00000021703	NKX6-1	24.552	3.17559	24.6823	13.9793	15.053	8.70578	13.9711	22.8032	19.6849	43.5762	14.3215	20.9431	13.1183	32.3538	13.7771	21.9841	84.5096	23.5313	51.7652	1.328	2.51054	0.00623483	0.502715
ENSECAG00000016503	MLF1	21.493	20.1121	24.6823	37.7441	23.4158	19.588	46.9427	17.299	16.1058	16.9309	10.0251	17.0647	38.0431	30.4507	4.59237	16.9109	5.82825	15.2636	25.8826	-1.012	-2.0167	0.00630237	0.506251
ENSECAG00000001596	THYN1	2532.05	2665.38	2063.65	2728.76	2395.11	3038.32	3810.74	2333.79	2589.45	2039.48	2175.92	2034.58	2547.58	2546.44	2283.94	2406.42	2793.67	2248.83	2874.82	-0.291	-1.22349	0.00647851	0.50892
ENSECAG00000005507	LEXM	29.758	0	1.07314	2.0969	0	0	195.036	0	0	0	0	0.775669	2.62366	0	0	331.453	1.94275	0.635981	0	-7.118	-138.909	0.00645379	0.50892
ENSECAG00000006428	ARMC6	679.544	733.561	691.104	647.941	669.024	840.108	895.824	750.933	544.018	600.353	692.685	642.254	649.357	713.687	463.83	566.514	757.672	692.584	680.343	-0.277	-1.21167	0.00637845	0.50892
ENSECAG00000006943	VPS41	4745.17	3749.31	6067.55	3236.91	4428.94	2502.91	3623.53	5140.15	6773.38	4988.51	6287.63	7785.39	4279.2	3380.02	5229.18	5061.43	4253.65	4083	4542.4	0.526	1.43993	0.00647555	0.50892
ENSECAG00000013019	CCDC34	1405.47	1702.12	1722.39	1454.55	1053.71	1987.1	2360.55	1356.4	1639.21	1008.91	1007.76	1255.81	834.325	936.358	938.375	1692.78	1523.11	1214.72	1610.27	-0.536	-1.44995	0.00639909	0.50892
ENSECAG00000014267	NINJ1	233.404	531.382	153.459	241.842	137.15	282.938	537.606	374.68	93.0557	185.962	120.778	179.955	178.409	226.477	238.803	140.36	172.905	159.631	245.885	-0.813	-1.75686	0.00645718	0.50892
ENSECAG00000000240	BCHE	172.418	291.096	152.386	145.385	173.946	250.291	203.419	191.075	177.164	160.15	103.592	145.826	233.506	169.382	114.809	223.224	76.7386	160.267	131.262	-0.592	-1.50733	0.00655995	0.511139
ENSECAG00000007522	TMX4	1554.02	1465	1981.02	1323.84	1266.13	1234.04	1075.77	1470.41	1809.22	1701.97	1736.25	1882.55	1411.53	1404.54	1457.31	1760.42	1626.08	1796.65	1569.59	0.332	1.25876	0.00653329	0.511139
ENSECAG00000019808	TGM6	419.082	226.525	1018.41	54.5193	480.025	67.4698	22.9125	94.358	674.654	279.221	758.087	1227.88	160.043	89.4488	1474.15	510.709	163.191	108.753	133.11	1.946	3.85305	0.00657852	0.511139
ENSECAG00000007192	PTPRC	151.383	43.3997	103.022	137.696	36.7963	28.2938	89.9736	185.178	62.6336	256.739	105.979	134.966	51.1614	55.1918	1157.28	125.141	27.1985	52.1505	72.1015	1.477	2.78369	0.00664811	0.512741
ENSECAG00000009864	PTPRD	81.265	45.5168	84.7782	66.4017	107.044	54.4112	17.8829	59.3669	46.5278	91.5933	139.874	184.609	40.6668	30.4507	183.695	89.6277	71.8817	96.6692	51.7652	1.03	2.04202	0.00663413	0.512741
ENSECAG00000012391	ROMO1	1857.54	1848.19	1616.15	1925.65	2172.66	2161.21	3576.59	1541.18	1805.64	1426.91	1510.92	1452.05	1673.9	1948.84	1956.35	1721.53	2002.97	1397.89	1697.16	-0.423	-1.34071	0.00669513	0.512741
ENSECAG00000013771	PDE4D	48.873	30.6974	70.8274	39.841	45.1591	30.4702	26.2656	24.769	75.1604	68.5562	78.7684	88.4263	30.1721	72.3203	48.9853	32.1307	29.1412	56.6024	31.4289	0.833	1.78139	0.00668402	0.512741
ENSECAG00000009848	DPCD	408.415	454.109	335.894	478.092	466.644	535.406	583.99	401.022	318.537	376.365	399.571	369.994	325.334	405.374	401.067	363.584	425.462	313.539	397.483	-0.339	-1.26488	0.00682469	0.516642
ENSECAG00000013990	TOR1A	620.013	618.181	652.471	687.083	622.192	663.816	741.025	679.378	653.179	469.902	569.042	588.733	638.862	544.306	589.355	718.712	545.912	490.342	687.738	-0.262	-1.19914	0.00684278	0.516642
ENSECAG00000017979	SPEF1	105.335	103.736	80.4857	105.544	113.734	126.234	187.771	82.9564	105.582	63.0051	85.4518	78.3426	136.431	79.933	102.563	108.23	138.907	76.9538	120.169	-0.466	-1.38127	0.00682844	0.516642
ENSECAG00000022062	MGARP	22.065	13.7609	20.3897	43.3358	46.8317	23.9409	54.7665	22.0169	16.1058	22.7596	7.16077	8.53236	10.4947	28.5475	6.12316	37.2039	10.6851	15.2636	9.24378	-1.187	-2.27679	0.00678737	0.516642
ENSECAG00000009178	HIF1AN	3550.17	3486.8	4266.81	2684.03	3353.48	2274.39	2246.55	4034.99	4352.14	3568.25	4168.04	4312.72	3153.64	2732.95	3767.28	4067.07	4029.26	3590.75	3813.99	0.4	1.31951	0.00690476	0.519486
ENSECAG00000011325	CGNL1	386.644	309.091	541.937	341.794	314.441	269.879	145.858	428.936	484.963	415.778	462.108	459.972	410.603	298.797	543.431	554.677	326.382	323.715	327.23	0.535	1.44894	0.00693753	0.52012
ENSECAG00000000721	MYCBPAP	45.673	45.5168	37.56	45.4327	63.5573	52.2347	83.2675	61.3327	21.4744	36.6373	34.3717	52.7455	78.7099	32.3538	13.7771	52.4237	36.9122	34.979	38.8239	-0.744	-1.67481	0.0069822	0.521639
ENSECAG00000031788	ENSECAG00000031788	14.52	24.3462	10.7314	19.571	13.3805	21.7645	29.0598	18.4784	10.7372	7.494	18.1406	9.30803	17.0538	1.90317	7.65396	8.45544	9.71374	9.53972	24.0338	-0.944	-1.92385	0.00704794	0.52343
ENSECAG00000041653	DUSP15	2.498	7.40971	2.14628	2.0969	1.67256	13.0587	2.23537	4.32474	3.57907	1.94289	0.477384	0.775669	1.31183	0	0	1.69109	0.971374	1.27196	0	-2.129	-4.37414	0.00705517	0.52343
ENSECAG00000000658	GPNMB	23811.3	32180.3	20329.6	24216.3	24882.7	30298.3	30046.7	24016.5	26270.3	19508.3	24536.6	16226.2	35243.7	14993.1	21480.1	21891.1	19072.9	20392.1	23018.9	-0.413	-1.33145	0.00709567	0.524613
ENSECAG00000011464	ST3GAL5	202.143	220.174	274.724	225.766	222.45	258.997	174.359	217.417	209.375	184.297	158.492	229.598	229.571	197.929	139.302	172.491	128.221	171.715	223.7	-0.348	-1.27279	0.00720135	0.530591
ENSECAG00000000775	ENSECAG00000000775	5.141	3.17559	0	0.698965	1.67256	0	1.11768	5.89738	8.94766	5.27356	1.90954	3.10268	0	7.61267	45.9237	0	0.971374	2.54393	3.69751	2.687	6.43973	0.00749837	0.53385
ENSECAG00000004335	HKDC1	27.433	22.2291	18.2434	43.3358	56.867	43.5289	25.1479	21.2306	12.5267	13.0451	11.9346	32.5781	32.7958	20.9348	30.6158	38.895	28.1699	13.9916	27.7314	-0.781	-1.71832	0.00767013	0.53385
ENSECAG00000008866	MAST2	3100.92	2613.51	2980.12	3098.51	2987.19	2690.09	2166.07	3549.04	2567.98	3622.1	3792.34	4625.32	2901.77	3007	4016.8	3005.06	2661.57	2520.39	3011.62	0.324	1.2518	0.00743652	0.53385
ENSECAG00000010681	SAMD4A	215.066	171.482	202.824	232.056	157.221	215.468	123.504	173.776	307.8	295.597	282.134	208.655	133.807	289.281	182.164	233.37	236.044	204.15	221.851	0.489	1.40347	0.00744931	0.53385
ENSECAG00000011541	PRDX2	10959.5	9692.95	9831.06	11449.7	11025.5	13652.8	19237	13486.9	9686.74	9733.04	10164.9	7880.8	10064.4	9989.72	10677.3	9185.99	9108.58	11206.6	11196.1	-0.381	-1.30224	0.00759349	0.53385
ENSECAG00000014954	DNAH5	19.031	16.9365	7.512	7.68862	8.3628	6.52934	17.8829	4.32474	12.5267	26.9229	33.8943	25.5971	13.1183	60.9013	3.06158	5.07326	7.77099	60.4182	24.0338	1.493	2.81474	0.007364	0.53385
ENSECAG00000015273	IRX1	21.679	3.17559	20.3897	1.39793	30.1061	0	3.91189	11.0084	1.78953	8.32667	39.1455	66.7076	0	0	182.164	15.2198	0	3.17991	3.69751	2.81	7.01285	0.00743483	0.53385
ENSECAG00000015602	ESRRA	1661.12	1841.84	1397.23	1436.37	1886.65	2095.92	2153.78	1545.51	1719.74	1297.85	1278.44	1428.78	2146.16	1284.64	1840.01	1976.88	1705.73	1339.38	1525.22	-0.322	-1.25006	0.00759538	0.53385
ENSECAG00000015928	ISOC2	935.743	945.267	862.806	968.766	928.271	1018.58	1651.94	904.264	812.448	803.523	738.514	786.529	915.659	1071.48	811.319	928.407	914.063	833.136	948.412	-0.351	-1.27544	0.00730166	0.53385
ENSECAG00000016835	STXBP6	88.916	95.2676	87.9977	66.4017	321.132	106.646	112.327	21.2306	59.0546	31.3638	43.442	45.7645	93.1401	55.1918	50.5161	114.994	83.5382	75.6818	136.808	-1.101	-2.14503	0.0076125	0.53385
ENSECAG00000017186	SLFN5	8.218	3.17559	17.1703	5.59172	6.69024	0	0	5.11106	10.7372	8.32667	5.72861	9.30803	1.31183	1.90317	62.7624	5.07326	0	3.17991	1.84876	2.209	4.62355	0.0074405	0.53385
ENSECAG00000017609	WFDC2	5.885	0	5.36571	4.89276	3.34512	2.17645	1.67653	4.7179	5.3686	3.33067	11.9346	16.2891	3.9355	11.419	12.2463	6.76435	6.79962	3.81589	1.84876	1.684	3.21318	0.0074795	0.53385
ENSECAG00000020068	PVRIG	18.481	4.23412	12.8777	17.4741	0	6.52934	5.02958	32.239	5.3686	25.2576	29.1205	22.4944	20.9893	11.419	76.5396	30.4396	4.85687	1.90794	25.8826	1.591	3.01258	0.00767033	0.53385
ENSECAG00000020508	RPS6KA2	474.235	345.081	475.402	391.421	342.875	369.996	423.602	498.525	547.597	501.821	607.233	595.714	432.905	574.756	598.539	468.431	309.868	314.811	737.654	0.442	1.35849	0.00736557	0.53385
ENSECAG00000021798	LAX1	10.338	6.35118	2.14628	7.68862	10.0354	2.17645	0.558842	11.4016	25.0535	18.5962	7.63815	5.42969	3.9355	5.7095	10.7155	18.602	9.71374	8.90374	31.4289	1.516	2.85997	0.00763891	0.53385
ENSECAG00000023958	ADPRH	1167.27	1170.73	1279.19	1093.18	1067.09	827.049	1175.8	1055.63	1111.3	1231.79	1376.78	1474.55	915.659	1174.25	1146.56	1105.97	1177.31	1320.93	1307.07	0.257	1.19499	0.0076438	0.53385
ENSECAG00000042460	ENSECAG00000042460	1.799	0	0	0.698965	1.67256	0	0	1.17948	3.57907	3.05311	0.954769	3.10268	1.31183	3.80633	7.65396	0	0.971374	2.54393	1.84876	2.618	6.13898	0.00736683	0.53385
ENSECAG00000009136	PRXL2A	3063.94	2979.76	2731.15	3241.8	3251.46	3303.85	4552.89	2812.66	2609.14	2565.72	2448.98	2392.16	4444.49	2967.04	2749.3	3045.65	2688.76	2927.42	3438.69	-0.324	-1.2518	0.00769813	0.534045
ENSECAG00000011767	KRI1	1486.6	1513.7	1318.89	1469.22	1600.64	1954.45	2163.28	1764.1	944.873	1435.8	1308.99	1202.29	1558.46	1672.88	1273.62	1258.17	1492.03	1511.09	1316.31	-0.356	-1.27987	0.00773127	0.534609
ENSECAG00000006999	PLEKHG4	703.761	469.987	914.317	545.193	951.687	300.35	392.866	793.394	649.6	798.527	902.734	1120.84	667.722	883.069	1197.08	525.928	679.962	436.283	438.155	0.624	1.54114	0.00780152	0.537726
ENSECAG00000011994	CYFIP2	573.098	405.417	612.764	375.344	630.555	298.173	570.578	662.865	708.655	487.388	1164.82	794.285	275.485	432.019	822.035	495.489	498.315	458.543	623.031	0.602	1.51782	0.00788149	0.541491
ENSECAG00000012603	MRPS6	595.924	631.942	475.402	626.972	633.9	598.523	1049.51	560.251	526.123	419.664	505.073	484.793	612.626	664.205	448.522	625.703	537.17	638.525	687.738	-0.371	-1.29325	0.00794366	0.544013
ENSECAG00000008076	MEN1	2051.04	2216.56	1802.88	2349.92	2068.96	2328.8	2708.15	2334.18	1703.63	2086.66	1823.61	1974.08	1776.22	1895.55	1997.68	1917.69	2130.22	1920.03	1883.88	-0.234	-1.17609	0.00809449	0.552572
ENSECAG00000039137	TMEM160	565.896	473.163	421.745	568.958	592.086	805.285	1138.36	493.021	667.496	415.223	449.696	426.618	511.614	542.402	512.815	630.776	652.763	390.493	493.618	-0.483	-1.39765	0.00816035	0.555294
ENSECAG00000022642	MEF2B	440.265	443.524	288.675	632.564	451.591	709.521	605.226	380.971	254.114	245.914	349.445	475.485	508.991	262.637	474.545	612.174	437.118	350.426	441.853	-0.546	-1.46003	0.00822548	0.557949
ENSECAG00000023715	ENSECAG00000023715	2511.35	2783.93	2034.68	2416.32	2629.26	3079.67	4063.9	2182.82	2408.71	1991.74	2192.63	2133.09	2806.01	2599.73	2737.05	2450.39	2093.31	2169.97	2431.12	-0.329	-1.25614	0.00828114	0.559947
ENSECAG00000010646	IDE	2237.11	2382.75	2892.12	1982.27	1896.68	1536.57	933.266	2095.14	2852.51	2809.14	2670.01	2767.59	2008.41	2519.79	2169.13	2145.99	2143.82	2760.16	1702.71	0.489	1.40347	0.00834673	0.560832
ENSECAG00000016663	TMEM253	10.418	16.9365	15.024	15.3772	6.69024	21.7645	12.2945	3.14527	14.3163	4.71845	6.206	6.20535	17.0538	3.80633	6.12316	8.45544	10.6851	7.63178	11.0925	-1.026	-2.03637	0.00832753	0.560832
ENSECAG00000000214	IL18RAP	3.589	0	1.07314	1.39793	0	0	0.558842	8.25633	0	10.2696	2.38692	2.32701	0	0	35.2082	0	0	1.27196	1.84876	2.922	7.57896	0.00876749	0.560883
ENSECAG00000001043	NUDT21	1356.95	1559.21	1265.23	1474.12	1274.49	1456.04	1724.03	1423.63	1395.84	1141.03	1319.49	1138.68	1385.29	1404.54	1388.43	1182.07	1211.3	1402.34	1279.34	-0.215	-1.1607	0.00867589	0.560883
ENSECAG00000009065	RPS2	136268	144627	116494	137799	141985	158347	209352	139582	141038	113798	128039	109731	116463	136265	136851	127368	139562	121785	133737	-0.278	-1.21251	0.00874182	0.560883
ENSECAG00000012114	HSD17B2	5441.81	6182.87	5565.32	5995.02	4648.04	6871.04	11096.9	6304.3	3811.7	3167.19	5175.8	3711.58	5249.95	2234.32	4567.88	4540.57	4649	5695.21	8485.79	-0.605	-1.52098	0.00872024	0.560883
ENSECAG00000014658	SCD	9007.03	6224.15	13965.9	5653.93	8499.95	5761.05	1407.16	12078.2	6621.27	17064.4	10761.7	7752.81	4698.98	24305.3	7390.66	5396.26	7070.63	12086.8	5387.28	0.937	1.91454	0.00843086	0.560883
ENSECAG00000015984	WIPF1	699.197	558.903	841.344	697.567	602.122	515.818	401.249	496.559	660.338	820.177	1052.16	1070.42	550.969	557.628	1452.72	461.667	689.676	779.077	377.146	0.629	1.54649	0.00875552	0.560883
ENSECAG00000017366	ADSS1	165.017	290.037	120.192	142.589	230.813	215.468	238.067	172.99	102.003	116.851	129.849	93.856	149.549	89.4488	143.894	191.093	199.132	118.929	225.548	-0.604	-1.51992	0.00847547	0.560883
ENSECAG00000020562	AXDND1	4.867	1.05853	8.58514	0	3.34512	0	1.11768	9.4358	3.57907	9.71445	9.54769	5.42969	2.62366	7.61267	3.06158	8.45544	5.82825	6.35981	1.84876	1.755	3.37526	0.0086929	0.560883
ENSECAG00000020713	CLDN8	8.183	8.46823	9.65828	17.4741	15.053	2.17645	16.7653	19.2648	0	2.498	1.90954	2.32701	10.4947	1.90317	0	3.38218	7.77099	13.3556	14.7901	-1.73	-3.31728	0.0085482	0.560883
ENSECAG00000021865	UST	53.116	49.7509	41.8525	74.7893	51.8494	102.293	109.533	81.777	23.2639	73.2747	30.5526	29.4754	68.2153	66.6108	13.7771	30.4396	27.1985	42.6108	38.8239	-0.928	-1.90264	0.00846259	0.560883
ENSECAG00000022759	AOC1	7.501	4.23412	2.14628	4.19379	6.69024	32.6467	25.7067	12.1879	7.15813	5.55111	1.43215	11.635	2.62366	0	1.53079	6.76435	0	1.27196	9.24378	-1.96	-3.89062	0.00856935	0.560883
ENSECAG00000023033	RCOR2	242.444	304.856	247.896	469.006	235.831	387.407	252.038	403.774	64.4232	216.493	143.215	159.788	173.162	321.635	107.155	125.141	195.246	292.551	264.372	-0.803	-1.74473	0.00839873	0.560883
ENSECAG00000024082	ITGAX	75.683	16.9365	39.7063	82.4779	15.053	13.0587	49.1781	117.554	48.3174	50.2376	46.3063	85.3236	30.1721	66.6108	535.777	52.4237	34.9695	37.5229	40.6727	1.469	2.7683	0.00874596	0.560883
ENSECAG00000026860	PHF8	2501.78	2431.44	2405.98	2517.67	2535.6	2113.33	1839.71	2275.21	2952.73	2769.73	2786.02	2949.09	2440.01	2066.84	2813.59	2629.64	2580.94	2441.53	2482.88	0.249	1.18838	0.00853311	0.560883
ENSECAG00000037415	ENSECAG00000037415	16.23	16.9365	13.9508	18.1731	10.0354	34.8231	14.5299	9.4358	30.4221	5.27356	1.43215	4.65402	32.7958	22.838	10.7155	30.4396	13.5992	16.5355	5.54627	-1.062	-2.08782	0.00870962	0.560883
ENSECAG00000039287	ENSECAG00000039287	27.024	6.35118	28.9748	24.4638	13.3805	8.70578	1.67653	17.299	10.7372	59.952	14.3215	44.2132	70.8389	51.3855	35.2082	38.895	2.91412	53.4224	3.69751	1.584	2.998	0.00852967	0.560883
ENSECAG00000039245	ENSECAG00000039245	2033.36	2846.39	1303.87	1673.32	1908.39	2391.91	6854.2	1069.78	1911.22	1068.87	984.844	631.395	1586	2308.54	1039.41	2167.97	3090.91	1291.68	2471.79	-0.817	-1.76174	0.0088025	0.561442
ENSECAG00000009625	ENSECAG00000009625	15.681	0	76.1931	1.39793	0	0	1.67653	33.4185	41.1592	18.3187	7.16077	28.6998	0	9.51583	52.0469	0	3.8855	5.08785	3.69751	2.674	6.38196	0.00896484	0.563202
ENSECAG00000011283	ENSECAG00000011283	11.738	20.1121	6.43885	11.8824	11.7079	13.0587	15.6476	9.4358	12.5267	3.05311	7.16077	11.635	23.613	9.51583	3.06158	11.8376	12.6279	7.63178	20.3363	-0.906	-1.87384	0.00897177	0.563202
ENSECAG00000019613	RAB37	3.962	0	1.07314	1.39793	0	2.17645	0	7.86317	1.78953	3.33067	0.954769	0.775669	0	0	33.6774	0	3.8855	6.9958	7.39503	3.083	8.47375	0.00898824	0.563202
ENSECAG00000020254	LMO1	99.019	155.604	79.4125	97.8551	58.5396	95.7636	272.156	111.657	55.4755	59.952	58.7183	68.2589	136.431	87.5456	33.6774	59.1881	59.2538	163.447	129.413	-0.803	-1.74473	0.00898293	0.563202
ENSECAG00000023596	RASSF2	47.716	15.8779	67.608	34.9483	23.4158	23.9409	19.0006	125.811	30.4221	67.446	73.9946	100.061	32.7958	30.4507	94.9091	40.5861	25.2557	19.0794	33.2776	0.936	1.91322	0.0089504	0.563202
ENSECAG00000032667	INA	17.115	6.35118	13.9508	8.38758	1.67256	6.52934	6.14726	14.94	30.4221	15.5431	11.4572	55.0725	30.1721	20.9348	22.9619	13.5287	34.9695	7.63178	7.39503	1.286	2.43851	0.00896847	0.563202
ENSECAG00000010970	PAFAH1B3	974.284	1055.35	810.222	1163.08	1050.37	1214.46	1624.55	943.973	828.554	750.788	885.071	784.977	720.196	1162.83	942.967	860.764	896.578	747.914	1094.46	-0.402	-1.32134	0.00905543	0.564103
ENSECAG00000025150	LMO4	1322.17	1100.87	810.222	737.408	1033.64	659.463	853.352	1070.96	646.021	1677.82	1432.15	3831.03	1328.89	616.626	4292.34	1024.8	592.538	1133.32	957.656	1.015	2.0209	0.00904106	0.564103
ENSECAG00000010579	ENSECAG00000010579	1704.56	2111.77	1709.52	1711.07	1861.56	1891.33	2244.87	1986.63	1637.42	1436.07	1686.12	1177.47	1536.16	1768.04	1598.15	1119.5	1723.22	1573.42	1909.77	-0.31	-1.23971	0.00908326	0.564192
ENSECAG00000005515	GCNT4	26.535	29.6388	9.65828	0.698965	18.3982	6.52934	1.11768	20.0511	19.6849	19.4289	25.3014	106.267	15.742	5.7095	114.809	40.5861	27.1985	5.72383	11.0925	1.933	3.81848	0.00913584	0.565813
ENSECAG00000031616	FLRT1	7.03	3.17559	7.512	3.49483	0	4.35289	2.23537	3.53843	5.3686	3.60822	15.7537	3.87835	10.4947	3.80633	22.9619	15.2198	6.79962	5.08785	9.24378	1.569	2.96699	0.00930649	0.574716
ENSECAG00000000350	COQ4	509.979	519.738	430.33	574.549	469.989	583.288	741.025	514.644	479.595	427.158	498.389	447.561	518.174	494.823	450.053	454.903	540.084	476.986	558.325	-0.257	-1.19499	0.00974215	0.576042
ENSECAG00000009363	ACOD1	14.248	0	0	0	0	0	1.11768	0.786317	0	0.277556	0.954769	0	1.31183	0	251.05	0	0.971374	0	0	6.932	122.107	0.00971977	0.576042
ENSECAG00000014821	AAMP	4846.03	5048.13	4085.45	4746.67	4472.43	5700.11	7381.74	4775.3	4681.42	3774.2	4219.6	3956.69	5689.41	4559.99	5207.75	4851.73	4768.48	4323.4	4986.1	-0.28	-1.21419	0.00939123	0.576042
ENSECAG00000014990	ZCCHC2	574.576	514.445	460.378	587.131	495.078	448.348	347.041	563.396	876.871	581.201	627.283	705.083	491.937	538.596	506.692	590.19	522.599	685.588	800.512	0.409	1.32777	0.00954807	0.576042
ENSECAG00000015792	TMEM156	3.469	1.05853	3.21943	0.698965	1.67256	0	1.11768	7.47001	0	6.66133	3.81908	3.87835	0	7.61267	15.3079	0	6.79962	1.27196	1.84876	2.189	4.55989	0.00955989	0.576042
ENSECAG00000016788	COQ3	1391.78	1644.95	1147.19	1619.5	1361.46	2069.8	1797.24	1129.15	941.294	982.824	1245.97	1189.88	1519.1	1025.81	1529.26	1574.4	1217.13	1740.68	1316.31	-0.382	-1.30315	0.00968078	0.576042
ENSECAG00000019008	SHROOM3	927.074	804.482	1272.75	690.578	766.032	472.289	470.545	873.598	1947.01	1355.86	1554.36	1009.15	743.809	504.339	586.293	1018.03	837.325	712.299	1068.58	0.71	1.6358	0.00975932	0.576042
ENSECAG00000020146	ALG14	630.275	499.626	844.563	566.162	540.237	435.289	479.486	695.89	744.446	826.283	618.69	871.852	451.27	706.075	506.692	632.467	600.309	697.036	628.577	0.379	1.30044	0.00969636	0.576042
ENSECAG00000021210	BPNT1	506.574	520.796	460.378	520.03	548.6	620.287	632.609	544.918	440.225	428.823	477.384	442.132	565.4	643.27	428.622	451.52	408.949	524.049	460.34	-0.282	-1.21588	0.00972289	0.576042
ENSECAG00000022212	TMEM50A	1005.83	1049	927.195	1049.15	975.102	1149.16	1445.72	932.965	876.871	863.475	970.045	834.62	1378.74	896.391	965.929	1107.66	906.292	872.567	904.042	-0.288	-1.22095	0.00964506	0.576042
ENSECAG00000023191	RAB25	7107.7	6931.25	6520.41	7178.37	8133.66	9186.78	9000.71	6965.98	6755.49	5060.67	6807.98	5528.97	7031.42	7401.41	7502.41	6875.96	8101.26	5596	7359.9	-0.292	-1.22434	0.0096973	0.576042
ENSECAG00000024340	TTYH1	135.716	239.228	105.168	202.001	178.964	276.409	235.273	172.203	7.15813	105.749	112.185	82.2209	64.2798	116.093	48.9853	125.141	62.1679	69.322	240.338	-1.098	-2.14058	0.00962119	0.576042
ENSECAG00000024560	PTPN11	3938.83	3406.35	4975.09	3366.92	3624.44	3251.61	2106.28	3950.06	4366.46	4070.91	4521.31	4391.84	3623.28	4008.07	3548.37	4207.43	4291.53	4970.2	4218.86	0.364	1.28699	0.00956486	0.576042
ENSECAG00000028501	ZFPM1	75.918	77.2726	64.3885	97.8551	103.699	82.7049	120.71	74.3069	76.9499	51.6253	71.6077	65.9319	47.2259	74.2235	75.0088	67.6435	63.1393	80.1337	72.1015	-0.448	-1.36415	0.00936048	0.576042
ENSECAG00000035822	ENSECAG00000035822	485.039	438.231	426.037	510.944	533.547	635.522	906.442	513.858	406.224	400.79	362.812	324.23	464.388	618.529	546.492	416.008	449.746	331.346	445.55	-0.479	-1.39378	0.00957223	0.576042
ENSECAG00000036123	ENSECAG00000036123	1180.16	938.916	1221.24	1457.34	1095.53	1216.63	1763.71	2095.14	1166.78	1150.19	757.132	1059.56	1049.47	1105.74	1215.45	1105.97	869.38	884.014	1090.77	-0.421	-1.33886	0.00967109	0.576042
ENSECAG00000010114	RASGRP1	219.113	152.428	380.966	144.686	202.38	71.8227	87.1794	142.717	467.068	249.245	276.883	559.258	76.0863	138.931	402.598	96.392	284.613	120.2	90.5891	1.094	2.13465	0.00982592	0.576292
ENSECAG00000012307	PIH1D2	68.024	70.9215	75.12	88.0696	53.5219	104.469	58.6784	62.119	76.9499	48.8498	47.7384	79.8939	127.248	47.5792	56.6393	55.8059	61.1966	57.8743	51.7652	-0.454	-1.36983	0.00981242	0.576292
ENSECAG00000025084	ENSECAG00000025084	5.708	5.29265	2.14628	7.68862	1.67256	6.52934	29.6186	0	1.78953	0	0	3.10268	1.31183	5.7095	0	1.69109	14.5706	21.6234	0	-2.487	-5.60611	0.00986166	0.576292
ENSECAG00000035110	ENSECAG00000035110	963.988	880.696	816.661	918.44	971.757	1207.93	1597.73	951.05	871.502	733.302	817.76	775.669	1235.75	1124.77	996.545	855.69	873.265	782.257	941.017	-0.361	-1.28432	0.00988871	0.576292
ENSECAG00000038743	ENSECAG00000038743	11.568	19.0535	7.512	10.4845	21.7433	19.588	16.7653	9.82896	8.94766	4.996	11.9346	6.98102	9.18282	5.7095	6.12316	11.8376	12.6279	8.26776	16.6388	-0.865	-1.82134	0.0098984	0.576292
ENSECAG00000014137	DOCK3	140.916	71.98	134.143	76.1872	165.583	97.9401	60.3549	104.973	76.9499	197.897	187.612	318.024	163.979	89.4488	182.164	258.736	198.16	83.9496	68.404	0.871	1.82893	0.00995574	0.578055
ENSECAG00000017748	ENSECAG00000017748	65045.7	61662.5	41254.8	73785.6	62296.2	79270.5	146987	50607	54502	47208	52912.8	39061.9	94083.3	67337.8	50255.9	51168.9	71653.4	48997.9	77777.2	-0.521	-1.43495	0.00998425	0.578139
ENSECAG00000002905	HDAC11	433.729	436.114	284.383	515.137	476.68	609.405	588.461	368.389	298.852	287.548	323.667	343.622	512.926	424.406	436.275	546.221	407.006	424.836	523.198	-0.398	-1.31768	0.0100488	0.580307
ENSECAG00000001214	CCR2	12.206	0	7.512	3.49483	6.69024	2.17645	4.47074	32.239	5.3686	9.71445	10.0251	9.30803	6.55916	1.90317	81.1319	15.2198	12.6279	5.72383	5.54627	1.873	3.66293	0.0101967	0.584112
ENSECAG00000018743	EVA1C	320.239	374.719	292.968	366.258	267.61	461.407	522.517	472.576	202.217	276.723	276.883	312.595	234.818	392.052	228.088	246.899	165.134	349.154	321.684	-0.531	-1.44493	0.0101672	0.584112
ENSECAG00000040929	ENSECAG00000040929	3.115	2.11706	0	0	6.69024	8.70578	17.3241	5.11106	1.78953	0.555111	0.954769	0	3.9355	3.80633	0	5.07326	0	0	0	-2.897	-7.44876	0.0101947	0.584112
ENSECAG00000009034	DUOXA1	3057.55	2944.83	2958.65	3323.58	2860.08	3976.37	3837.57	3183.8	2666.4	2398.64	3203.25	2665.98	2909.64	3170.68	2221.18	2604.28	3720.36	3123.94	3266.75	-0.272	-1.20748	0.0103235	0.587256
ENSECAG00000012108	PPP2R1B	9687.37	9514.06	12152.3	7137.83	10788	6875.39	5659.95	7740.9	12184.9	11770.6	10371.7	9646.22	9889.9	10237.1	9994.54	10900.8	9750.65	11410.8	8347.14	0.387	1.30767	0.0105564	0.587256
ENSECAG00000013022	ACTC1	11.943	6.35118	7.512	4.89276	8.3628	2.17645	3.91189	9.4358	5.3686	19.7064	33.4169	9.30803	2.62366	81.8361	3.06158	6.76435	3.8855	6.35981	0	1.981	3.94767	0.0104751	0.587256
ENSECAG00000013129	TOP1MT	5.99	1.05853	1.07314	2.0969	10.0354	2.17645	3.35305	5.89738	7.15813	29.4209	5.25123	7.75669	3.9355	5.7095	4.59237	3.38218	4.85687	6.35981	3.69751	1.527	2.88186	0.0104665	0.587256
ENSECAG00000013135	PLS3	7539.16	5909.77	6770.45	6900.88	6919.38	5619.58	6553.54	8891.28	5712.19	8292.53	9133.32	9276.23	6536.86	12576.1	8209.63	6847.21	6616.03	7472.78	7467.13	0.377	1.29864	0.0104626	0.587256
ENSECAG00000016424	STXBP2	3387.88	3502.67	2659.25	3626.23	3380.24	4459.54	5577.8	3115.39	3074.42	2580.71	3086.77	2868.43	3164.14	3024.13	3585.11	3421.07	2911.21	3006.92	3937.85	-0.349	-1.27368	0.0105198	0.587256
ENSECAG00000016675	FYB1	35.584	13.7609	18.2434	44.7338	13.3805	6.52934	13.4122	47.179	25.0535	27.7556	24.3466	38.0078	13.1183	11.419	260.234	40.5861	17.4847	19.7154	5.54627	1.535	2.89788	0.0104366	0.587256
ENSECAG00000018153	ENSECAG00000018153	253.11	279.452	172.776	236.949	326.149	326.467	537.606	255.16	230.85	216.216	235.351	224.944	187.592	256.927	267.888	194.475	224.387	201.606	181.178	-0.49	-1.40444	0.0104365	0.587256
ENSECAG00000018846	NUDCD2	306.467	313.325	268.286	304.05	284.335	385.231	411.867	309.416	238.008	213.44	296.456	304.838	401.421	289.281	281.666	267.192	272.956	332.618	342.02	-0.296	-1.22774	0.0105394	0.587256
ENSECAG00000019625	HGSNAT	3032.48	2573.28	3466.25	2500.9	2283.04	2825.03	1446.84	3141.73	2671.77	3575.47	3958.47	3637.89	3043.45	3665.5	2107.9	3251.96	3139.48	3851.5	3444.23	0.448	1.36415	0.010553	0.587256
ENSECAG00000021347	GCKR	4.862	2.11706	0	2.0969	0	0	4.47074	0.393158	12.5267	4.71845	0.954769	7.75669	2.62366	1.90317	7.65396	13.5287	13.5992	7.63178	5.54627	1.997	3.99169	0.0103703	0.587256
ENSECAG00000024745	USH1C	49.056	83.6238	36.4868	102.049	28.4335	41.3525	116.798	84.9222	25.0535	38.3027	53.9444	33.3538	38.0431	17.1285	15.3079	18.602	27.1985	52.1505	70.2528	-0.923	-1.89605	0.0105873	0.587256
ENSECAG00000042700	ENSECAG00000042700	11.781	13.7609	4.29257	10.4845	6.69024	0	3.91189	7.07685	23.2639	6.66133	64.4469	13.962	5.24733	7.61267	24.4927	1.69109	2.91412	4.45187	11.0925	1.709	3.26934	0.0106089	0.587256
ENSECAG00000007211	KIAA1671	2753.55	2233.5	2455.35	2771.4	2647.66	2233.03	1245.1	2961.66	3910.13	2421.12	2918.25	2926.6	2765.34	2710.11	3491.73	3439.67	2648.94	3166.55	2617.84	0.405	1.32409	0.0106826	0.589746
ENSECAG00000017232	TNNI3	19.649	31.7559	23.6091	33.5503	20.0707	15.2351	24.5891	45.9995	10.7372	12.2124	15.7537	5.42969	19.6775	9.51583	22.9619	15.2198	6.79962	16.5355	24.0338	-0.892	-1.85575	0.0107091	0.589746
ENSECAG00000004844	SGSH	509.301	630.883	431.403	545.193	538.564	659.463	619.756	379.398	416.961	396.072	487.41	421.964	535.227	530.983	431.683	607.101	470.145	606.726	458.492	-0.285	-1.21841	0.0108609	0.590495
ENSECAG00000010802	AMMECR1	872.613	806.599	1270.6	673.802	903.182	396.113	438.132	692.352	1336.78	949.24	1006.8	1020.78	693.959	742.235	991.953	1111.04	1037.43	1088.8	547.232	0.593	1.50838	0.0108508	0.590495
ENSECAG00000015868	SECISBP2	2451.73	2399.69	2169.89	2886.03	2207.78	3327.79	2442.14	2518.18	2542.93	2156.33	1979.24	2134.64	3329.43	2007.84	2433.96	2580.6	2423.58	2526.12	2065.06	-0.257	-1.19499	0.0107769	0.590495
ENSECAG00000031864	ENSECAG00000031864	4.223	2.11706	0	2.79586	3.34512	0	0	5.11106	3.57907	7.21645	5.25123	9.30803	1.31183	3.80633	0	6.76435	6.79962	3.81589	14.7901	2.063	4.17854	0.0108502	0.590495
ENSECAG00000034483	ENSECAG00000034483	37.075	71.98	16.0971	53.8203	10.0354	87.0578	60.9138	60.1532	17.8953	31.6413	36.2812	19.3917	55.0969	11.419	12.2463	32.1307	26.2271	27.9832	36.9751	-1.035	-2.04911	0.0107946	0.590495
ENSECAG00000008471	GPR155	111.116	71.98	192.092	46.8307	112.062	67.4698	32.9717	38.1364	73.3708	262.012	131.758	293.203	65.5916	127.512	274.012	94.7009	32.0553	56.6024	27.7314	1.08	2.11404	0.0115032	0.592898
ENSECAG00000010393	OTOP1	4.242	0	5.36571	1.39793	1.67256	0	0	7.86317	10.7372	24.1473	5.72861	3.87835	6.55916	0	0	1.69109	2.91412	2.54393	1.84876	2.444	5.44148	0.0116573	0.592898
ENSECAG00000010700	CREG2	5.46	4.23412	3.21943	0.698965	5.01768	0	1.11768	0	8.94766	3.60822	7.16077	8.53236	2.62366	1.90317	21.4311	20.2931	3.8855	1.90794	3.69751	2.11	4.31691	0.0115466	0.592898
ENSECAG00000011524	CAP2	282.221	290.037	383.112	257.219	284.335	176.292	158.711	200.511	331.064	438.538	329.395	380.854	183.656	186.51	306.158	306.087	308.897	366.325	192.271	0.528	1.44193	0.0113045	0.592898
ENSECAG00000011623	ZW10	6488.54	5525.52	7628.97	5147.88	6717	5047.18	4894.34	5417.33	7755.83	5762.05	7079.61	6971.72	6650.99	7844.85	6689.56	7173.59	7263.94	6848.88	6374.51	0.287	1.2201	0.0116371	0.592898
ENSECAG00000011777	NT5C3A	240.572	130.199	336.967	141.89	167.256	117.528	150.887	216.237	112.741	298.65	256.833	354.481	383.055	314.022	223.496	204.622	265.185	475.078	181.178	0.748	1.67946	0.0111964	0.592898
ENSECAG00000012013	ASCC3	4381.98	3739.78	7621.46	3516.49	3848.56	2204.74	2225.31	4180.85	7626.99	5116.46	5355.78	5891.21	2994.91	3593.18	3970.87	4843.28	4065.2	3924.64	4156.01	0.573	1.48761	0.011386	0.592898
ENSECAG00000013382	SLC25A34	130.145	139.726	91.2171	166.354	167.256	169.763	124.622	148.221	128.846	55.2336	74.472	104.715	162.667	66.6108	127.056	164.036	115.594	131.012	205.212	-0.569	-1.48349	0.0115483	0.592898
ENSECAG00000013437	METTL16	710.824	579.016	892.854	652.833	620.52	587.64	453.221	693.925	710.444	753.008	672.635	763.259	695.271	875.456	724.064	896.277	784.87	773.989	665.552	0.309	1.23885	0.0117015	0.592898
ENSECAG00000013465	SLC4A10	49.595	30.6974	151.313	15.3772	66.9024	8.70578	2.79421	21.6237	125.267	68.5562	121.733	73.6886	22.3011	17.1285	64.2932	38.895	7.77099	26.0752	29.5801	1.506	2.84021	0.0110652	0.592898
ENSECAG00000014284	OPA3	176.742	208.53	174.922	158.665	165.583	132.763	117.916	154.904	195.059	209.832	210.527	134.191	132.495	196.026	197.472	206.313	227.302	185.071	173.783	0.367	1.28967	0.0112201	0.592898
ENSECAG00000014882	CORO1B	2331.54	2603.98	1874.78	2469.44	2212.8	3099.26	3019.98	2537.44	2047.23	1919.3	2088.08	1743.7	2538.39	2692.98	2516.62	2210.25	2028.23	2056.13	2309.1	-0.303	-1.23371	0.0116843	0.592898
ENSECAG00000015854	HNF1B	7.016	9.52676	5.36571	3.49483	8.3628	17.4116	12.2945	2.35895	12.5267	2.77556	0.954769	6.20535	7.87099	5.7095	1.53079	13.5287	3.8855	5.08785	7.39503	-1.218	-2.32624	0.0114951	0.592898
ENSECAG00000015936	ENSECAG00000015936	2187.66	2334.06	1908.05	2057.75	2351.62	2653.09	3145.72	2088.06	1981.01	1840.75	1859.89	1776.28	2325.88	2207.67	2332.93	2288.04	2138.97	1745.77	2342.37	-0.283	-1.21672	0.0113309	0.592898
ENSECAG00000018133	VSIR	2607.18	2713.01	2114.09	3583.59	2289.73	3532.37	3389.94	2006.29	2525.03	1632.86	2472.37	1749.13	3246.78	1884.13	2398.75	3414.31	2713.05	2339.14	2924.73	-0.392	-1.31221	0.0110036	0.592898
ENSECAG00000020411	ENSECAG00000020411	17.343	6.35118	17.1703	9.78551	5.01768	4.35289	15.6476	23.1963	17.8953	31.9189	8.59292	15.5134	13.1183	11.419	52.0469	16.9109	18.4561	13.3556	31.4289	1.076	2.10818	0.0115945	0.592898
ENSECAG00000020648	ENSECAG00000020648	4.874	0	2.14628	1.39793	0	0	0.558842	1.17948	1.78953	68.2787	0	1.55134	2.62366	0	0	0	0	6.35981	1.84876	3.438	10.8378	0.0113331	0.592898
ENSECAG00000020714	HSD17B14	514.335	717.683	420.672	476.694	725.891	700.816	792.997	363.672	629.915	217.881	443.968	354.481	481.442	255.024	678.14	564.823	559.512	415.932	458.492	-0.577	-1.49174	0.0111737	0.592898
ENSECAG00000022394	NUDT8	1186.89	1460.77	1031.29	1333.63	1388.22	1945.74	1772.65	809.12	1181.09	865.973	912.759	1122.39	1032.41	669.915	1598.15	1182.07	1291.93	745.37	1020.51	-0.513	-1.42701	0.0111949	0.592898
ENSECAG00000023364	RNASEK	601.436	766.375	413.16	640.951	469.989	1070.81	1099.24	505.602	495.701	578.426	597.685	434.375	566.711	530.983	500.569	331.453	763.5	527.865	532.442	-0.484	-1.39862	0.0113546	0.592898
ENSECAG00000029156	ENSECAG00000029156	2.328	2.11706	6.43885	0	11.7079	6.52934	6.14726	0.786317	1.78953	1.11022	0.954769	0.775669	0	0	0	0	2.91412	0.635981	0	-2.55	-5.85634	0.011117	0.592898
ENSECAG00000029671	ENSECAG00000029671	885.766	1137.92	729.737	779.346	831.262	1388.57	2381.78	506.388	789.184	386.912	768.589	198.571	735.938	1339.83	292.381	524.237	1217.13	786.073	1149.93	-0.828	-1.77522	0.011192	0.592898
ENSECAG00000031874	ENSECAG00000031874	1421.62	1499.94	1130.02	1301.47	1630.75	2951.26	1815.12	1176.72	826.764	1256.22	941.88	1627.35	2201.25	766.976	1198.61	1283.54	2007.83	762.542	1210.94	-0.592	-1.50733	0.0115953	0.592898
ENSECAG00000032782	UBE2D1	847.107	744.146	981.925	382.334	772.723	443.995	533.694	282.288	1472.79	1205.15	866.93	1040.17	1436.46	525.274	907.759	919.952	752.815	1374.99	604.543	0.739	1.66902	0.0113554	0.592898
ENSECAG00000033040	C13orf42	2.73	0	0	0	0	0	0	32.6322	0	0	0	0	13.1183	0	0	3.38218	0	0	0	-8.611	-390.993	0.0117098	0.592898
ENSECAG00000033774	ENSECAG00000033774	409.151	399.066	382.039	369.753	525.184	552.817	790.762	344.407	354.327	318.079	392.887	238.906	468.324	363.505	466.891	333.144	364.265	267.748	432.609	-0.497	-1.41128	0.0115989	0.592898
ENSECAG00000040200	UNC13A	2.395	0	3.21943	0	0	2.17645	0	1.57263	8.94766	5.55111	5.25123	1.55134	2.62366	1.90317	7.65396	1.69109	0.971374	0	0	2.662	6.3291	0.0115608	0.592898
ENSECAG00000040437	ENSECAG00000040437	1.75	5.29265	0	0.698965	6.69024	8.70578	1.67653	0	0	0.277556	0	2.32701	3.9355	1.90317	0	0	0	0	0	-3.32	-9.98664	0.0116465	0.592898
ENSECAG00000043337	ENSECAG00000043337	49.159	27.5218	37.56	41.9379	46.8317	32.6467	32.9717	34.5979	84.108	50.2376	64.9243	53.5212	78.7099	79.933	50.5161	42.2772	55.3683	30.5271	40.6727	0.589	1.5042	0.0115122	0.592898
ENSECAG00000039476	ENSECAG00000039476	75.73	113.263	45.072	99.952	40.1414	215.468	130.21	47.5722	98.4243	45.7967	54.8992	30.2511	133.807	49.4823	4.59237	40.5861	32.0553	52.1505	129.413	-1.088	-2.12579	0.0118006	0.596084
ENSECAG00000022348	PRSS12	20.676	12.7024	10.7314	9.08655	18.3982	2.17645	20.6772	25.9485	46.5278	16.3758	54.8992	20.1674	7.87099	9.51583	27.5542	32.1307	18.4561	24.1673	14.7901	1.101	2.14503	0.0118438	0.596857
ENSECAG00000041610	ENSECAG00000041610	5.911	9.52676	4.29257	1.39793	8.3628	8.70578	12.8534	1.96579	12.5267	0.277556	2.38692	3.87835	11.8065	1.90317	1.53079	16.9109	6.79962	1.27196	0	-1.652	-3.14269	0.012012	0.603908
ENSECAG00000000330	TEX33	25.936	45.5168	45.072	23.0659	38.4689	28.2938	44.7074	24.769	10.7372	21.0942	40.1003	23.2701	11.8065	19.0317	15.3079	10.1465	27.1985	21.6234	16.6388	-0.62	-1.53688	0.012113	0.607557
ENSECAG00000014812	KRT23	6.718	2.11706	3.21943	2.79586	3.34512	4.35289	2.79421	4.32474	7.15813	8.60422	2.38692	4.65402	10.4947	3.80633	16.8387	10.1465	7.77099	7.63178	18.4876	1.285	2.43682	0.0121705	0.60901
ENSECAG00000022980	ENTPD8	227.266	191.594	192.092	267.005	207.397	393.937	268.244	275.997	173.585	187.628	179.497	210.982	263.678	150.35	179.103	279.029	281.699	143.096	245.885	-0.456	-1.37173	0.0122159	0.609851
ENSECAG00000014380	FASTK	2670.27	2724.65	2422.08	2547.73	3124.34	3068.79	3735.3	2520.93	2542.93	2423.89	2401.72	2314.6	2757.47	2451.28	2778.39	2617.8	2780.07	2181.42	2671.45	-0.246	-1.18591	0.0123428	0.6119
ENSECAG00000022845	PTPRM	2171.73	1686.24	1934.88	2088.51	2289.73	1717.22	1853.12	2069.98	3090.52	2365.33	2509.13	2721.05	2106.8	1956.45	2264.04	2315.1	2102.05	1765.48	2255.48	0.289	1.22179	0.012316	0.6119
ENSECAG00000025173	COX10	235.007	301.681	183.507	173.343	245.866	121.881	184.977	197.759	204.007	243.139	233.918	242.784	244.001	306.41	316.874	236.752	302.097	297.003	194.119	0.422	1.33978	0.0122858	0.6119
ENSECAG00000021484	CEMIP2	4276.98	3654.04	4244.28	4457.3	4077.7	4030.78	2192.34	4610.18	3040.42	6202.26	5178.67	4424.42	3826.61	5524.89	4094.87	4410.36	4625.68	4510.38	3880.54	0.376	1.29774	0.0124065	0.613634
ENSECAG00000017574	MICU1	581.889	457.285	691.104	604.605	361.273	424.407	277.186	736.779	812.448	640.598	575.248	675.608	594.26	685.14	512.815	585.116	604.195	607.362	628.577	0.438	1.35472	0.0124816	0.615923
ENSECAG00000001196	KLK8	493.142	421.295	301.553	534.708	505.113	655.11	1609.47	154.118	567.282	250.078	297.888	212.533	637.55	376.827	404.129	493.798	741.159	209.238	504.711	-0.792	-1.73147	0.0126859	0.62052
ENSECAG00000005528	NSA2	5566.62	6100.3	4947.19	5761.57	5504.4	6063.58	6256.24	5576.95	5577.97	4804.49	5042.13	5311.01	6071.16	5530.6	5965.49	5220.39	5496.04	5573.11	5396.52	-0.143	-1.1042	0.0126962	0.62052
ENSECAG00000010091	CLCF1	4.928	4.23412	1.07314	1.39793	0	0	2.79421	4.7179	3.57907	4.16333	5.25123	3.87835	3.9355	1.90317	7.65396	8.45544	3.8855	11.4477	20.3363	1.706	3.26255	0.0127168	0.62052
ENSECAG00000010612	MUC15	1845.69	1548.63	2284.72	1296.58	2482.08	1216.63	1612.82	1684.29	1921.96	2957.63	2837.1	1959.34	1484.99	1842.26	1902.77	1474.63	1825.21	1446.86	1443.88	0.393	1.31312	0.012749	0.62052
ENSECAG00000019557	LDLR	1074.96	1090.29	1064.56	571.754	1222.64	598.523	732.083	917.239	467.068	1565.97	1315.67	947.092	905.164	2274.28	1832.36	730.55	1009.26	1478.02	626.729	0.706	1.63127	0.012749	0.62052
ENSECAG00000032188	ENSECAG00000032188	1176.18	1045.83	943.292	1155.39	1112.25	1634.51	3339.64	837.034	1114.88	911.493	1243.11	671.73	1149.16	1143.8	1030.22	1094.13	963.603	801.337	979.841	-0.584	-1.499	0.0126081	0.62052
ENSECAG00000013429	SLITRK6	61.579	43.3997	51.5108	47.5296	31.7786	30.4702	46.3839	93.5717	12.5267	113.798	104.547	82.9966	68.2153	43.7728	68.8856	42.2772	55.3683	121.472	49.9164	0.817	1.76174	0.0128954	0.624148
ENSECAG00000017636	ENSECAG00000017636	4235.22	3568.3	6666.36	2795.16	3490.63	2365.8	2519.26	2914.09	7516.04	5796.47	5015.88	5241.2	4782.94	3857.72	3473.37	3943.62	3795.16	5343.52	3148.43	0.586	1.50108	0.0129112	0.624148
ENSECAG00000024675	ENSECAG00000024675	164.209	173.599	166.337	202.7	167.256	200.233	230.802	212.306	103.793	155.709	167.562	144.274	132.495	205.542	117.871	136.978	115.594	152.636	170.086	-0.381	-1.30224	0.0129107	0.624148
ENSECAG00000013366	MACF1	44830.3	35383.5	62342.1	40241.5	40654.9	40048.8	24961.8	39757.8	60598.9	51810.7	49022.1	55032.2	35624.1	44713	44899.6	46085.5	51206	39303.7	45259.4	0.367	1.28967	0.0130757	0.627041
ENSECAG00000020433	TENM3	80.821	57.1606	74.0468	41.2389	36.7963	71.8227	72.0906	91.9991	35.7907	134.892	160.879	98.51	20.9893	70.4172	229.619	59.1881	30.1126	91.5813	77.6478	0.863	1.81882	0.0130225	0.627041
ENSECAG00000031225	ENSECAG00000031225	1.972	0	0	1.39793	0	0	0	0.786317	10.7372	3.33067	2.38692	6.20535	2.62366	0	0	1.69109	1.94275	2.54393	1.84876	2.743	6.69461	0.0130884	0.627041
ENSECAG00000034304	ENSECAG00000034304	14.036	2.11706	12.8777	8.38758	28.4335	2.17645	2.23537	6.68369	34.0011	12.7676	14.7989	10.8594	17.0538	20.9348	29.085	25.3663	13.5992	5.72383	5.54627	1.272	2.41496	0.0130335	0.627041
ENSECAG00000000260	STAU2	1443.9	1201.43	1498.11	1358.09	1523.7	1186.16	775.673	1418.91	1929.12	1494.64	1701.88	1985.71	1267.23	1044.84	1627.23	1638.66	1580.43	1235.08	1523.38	0.384	1.30495	0.0132121	0.629343
ENSECAG00000008957	NCF4	23.141	31.7559	42.9257	33.5503	10.0354	6.52934	84.3851	32.239	23.2639	5.55111	10.0251	25.5971	15.742	41.8697	16.8387	3.38218	7.77099	13.9916	11.0925	-1.325	-2.50533	0.0131951	0.629343
ENSECAG00000023593	GBF1	4043.29	3597.94	3787.12	4130.19	3912.12	3734.78	2675.74	4478.86	4180.35	4869.99	4454	4667.98	3499.97	4573.31	3875.96	3522.54	4897.67	3855.32	4065.42	0.268	1.20414	0.0132248	0.629343
ENSECAG00000026938	RPL28	18095	21040.4	14396.2	20519.5	20299.9	22743.9	27152.5	16877.1	16875.3	15090.1	17352.4	14472.4	15612.1	17482.5	21829.1	15733.9	18401.7	13560.4	16270.9	-0.335	-1.26138	0.0133048	0.631741
ENSECAG00000000357	DOCK10	130.331	109.029	166.337	111.135	68.575	30.4702	82.1498	214.665	69.7918	243.971	121.256	112.472	95.7637	97.0615	511.284	74.4079	35.9408	103.665	97.9841	0.906	1.87384	0.0133546	0.632698
ENSECAG00000018661	EXTL3	3996.23	4067.93	5033.04	3807.26	3639.49	2857.67	2491.32	4325.92	4616.99	4435.06	4696.03	3752.69	3175.95	3667.4	4348.98	5365.82	3424.09	4218.47	4008.1	0.328	1.25527	0.0135383	0.638589
ENSECAG00000024888	CCL5	71.531	1.05853	25.7554	99.952	25.0884	0	8.38263	35.3843	19.6849	115.741	12.8894	52.7455	32.7958	7.61267	707.226	87.9366	14.5706	1.90794	38.8239	2.198	4.58843	0.0135387	0.638589
ENSECAG00000011001	B4GAT1	367.545	365.193	317.65	355.074	413.122	578.935	447.074	513.072	243.376	336.397	329.873	331.986	377.808	430.116	417.906	309.469	289.47	289.372	269.918	-0.399	-1.31859	0.0135999	0.638658
ENSECAG00000012823	GRB7	992.186	1005.6	926.122	1074.31	933.288	1349.4	1394.31	682.523	1265.2	498.767	698.891	713.616	1052.09	690.849	682.733	1596.39	1186.05	728.199	1381.02	-0.488	-1.4025	0.0135859	0.638658
ENSECAG00000006729	DTWD2	57.051	34.9315	57.9497	44.7338	33.4512	56.5876	37.4424	47.9653	62.6336	89.928	61.5826	120.229	47.2259	97.0615	45.9237	45.6594	52.4542	57.8743	33.2776	0.657	1.5768	0.0136865	0.639572
ENSECAG00000010774	TRIM28	12184.5	12566.9	10717.5	12304.6	12428.8	14281.8	16951.4	12649.5	11166.7	10068.6	11657.7	11052.5	10876.4	12774.1	12922.9	11900.2	11901.3	11457.8	11641.6	-0.224	-1.16797	0.0137042	0.639572
ENSECAG00000014672	TNFRSF11A	63.094	55.0435	47.2183	25.1627	46.8317	10.8822	57.5607	69.589	69.7918	89.6505	107.889	214.86	34.1076	13.3222	122.463	59.1881	18.4561	40.0668	53.6139	1.172	2.25324	0.0137391	0.639572
ENSECAG00000014943	NENF	1069.63	1143.21	911.098	1178.46	1102.22	1231.87	1814.56	961.666	912.662	845.434	898.915	957.952	952.39	854.522	1181.77	1023.11	1171.48	919.629	1192.45	-0.335	-1.26138	0.0137249	0.639572
ENSECAG00000020319	FUT10	92.815	98.4432	123.411	99.2531	91.9908	97.9401	112.327	97.5033	73.3708	81.6013	73.5172	93.0803	103.635	97.0615	73.478	91.3187	86.4523	100.485	75.799	-0.322	-1.25006	0.013797	0.640873
ENSECAG00000008425	LURAP1L	809.866	807.658	658.909	268.403	1353.1	215.468	536.488	719.873	934.136	1297.29	1422.61	986.651	813.336	428.212	1734.39	669.671	762.529	460.451	508.408	0.845	1.79626	0.0139089	0.641882
ENSECAG00000033054	ENSECAG00000033054	442.665	425.529	452.866	295.662	545.255	254.644	294.51	544.918	461.699	465.738	638.74	521.25	411.915	334.957	463.83	432.918	505.115	543.128	375.298	0.416	1.33422	0.0138926	0.641882
ENSECAG00000037395	ENSECAG00000037395	2.894	0	6.43885	0	3.34512	0	0	1.57263	10.7372	4.996	6.68338	5.42969	1.31183	1.90317	6.12316	0	2.91412	0.635981	0	2.601	6.06707	0.0138781	0.641882
ENSECAG00000020230	PSMD9	2424.63	2734.18	2065.8	2417.02	2318.17	2807.62	3886.75	2322.39	2448.08	2023.94	2104.79	2510.84	2194.69	2354.22	2447.74	2337.08	2239.02	1994.44	2436.66	-0.288	-1.22095	0.0140358	0.646344
ENSECAG00000001514	ENSECAG00000001514	327.237	336.612	257.554	618.584	286.008	298.173	677.317	347.552	212.954	273.67	274.973	228.822	300.41	334.957	218.903	267.192	211.76	310.359	434.458	-0.584	-1.499	0.0151634	0.650513
ENSECAG00000001555	ENSECAG00000001555	345.942	615.006	187.8	441.746	302.733	565.876	655.522	388.834	259.482	187.35	544.218	579.425	236.13	119.899	160.733	223.224	268.099	289.372	201.514	-0.754	-1.68646	0.0152354	0.650513
ENSECAG00000001634	INSYN1	498.226	439.29	373.454	550.086	590.414	650.757	642.668	494.2	552.966	360.267	353.264	416.534	531.292	437.728	621.501	549.604	521.628	435.011	447.399	-0.332	-1.25876	0.0145024	0.650513
ENSECAG00000003968	NUP35	1915.66	1623.78	2124.82	1452.45	1990.35	1508.28	1816.24	1481.42	2399.76	2317.31	1892.35	2210.66	2178.95	1988.81	2011.46	1929.53	1894.18	1858.97	1802.54	0.268	1.20414	0.015205	0.650513
ENSECAG00000005335	HDHD3	96.116	98.4432	120.192	126.513	97.0085	184.998	121.828	128.17	37.5802	90.2056	117.914	89.202	61.6561	60.9013	45.9237	94.7009	51.4828	79.4977	123.867	-0.626	-1.54328	0.0153058	0.650513
ENSECAG00000007201	RPL32	34430.3	37504.8	26375.7	34440.1	37647.7	40777.9	54572	31061.5	32884.4	27036.1	30064.2	31424.7	36470.2	31436.5	40829.3	32847.7	34307	28894.5	31171.9	-0.304	-1.23456	0.0146567	0.650513
ENSECAG00000008679	ACSL1	3491.08	2432.5	4708.95	2455.46	3131.03	2361.44	2078.89	4084.92	5561.87	3688.71	4159.93	3622.38	2425.58	4634.21	2254.86	3928.4	4119.6	3485.81	3704.91	0.506	1.42011	0.015096	0.650513
ENSECAG00000009585	IRAK1	8718.41	9211.32	7958.42	8036	8993.36	9535.01	10358.1	9341.05	8598.7	7091.55	7557	7821.85	9493.73	8566.15	8847.97	9747.43	9181.43	7777.42	8814.87	-0.184	-1.13603	0.0153442	0.650513
ENSECAG00000010827	TEX15	29.155	0	64.3885	0	1.67256	0	0	0.786317	366.854	0	0.477384	79.8939	0	0	10.7155	0	0	0	0	7.058	133.251	0.0148712	0.650513
ENSECAG00000010964	DENND1C	67.297	29.6388	28.9748	67.1007	36.7963	34.8231	40.2366	108.512	23.2639	143.219	61.1052	107.042	28.8603	32.3538	293.912	47.3505	22.3416	33.707	72.1015	1.015	2.0209	0.0144729	0.650513
ENSECAG00000011463	CCSER1	251.101	171.482	332.674	110.437	165.583	126.234	206.772	146.255	662.127	298.927	337.033	380.854	254.495	154.156	270.95	253.663	288.498	132.284	227.397	0.779	1.71594	0.0148972	0.650513
ENSECAG00000012593	ATP2A1	1075.4	1023.6	788.76	1480.41	975.102	1734.63	1295.4	1013.56	674.654	780.764	922.784	890.468	1376.11	770.782	972.052	1293.68	1065.6	923.445	1375.48	-0.426	-1.3435	0.0144306	0.650513
ENSECAG00000012595	NTHL1	978.766	1034.18	765.15	1038.66	849.66	1225.34	1844.74	1082.76	817.816	932.587	940.925	774.118	966.82	959.196	909.29	804.958	950.975	775.897	944.715	-0.373	-1.29504	0.0144007	0.650513
ENSECAG00000012607	ABTB1	1094.42	1200.37	929.341	1126.73	1195.88	1260.16	1588.23	947.905	1050.46	839.606	998.688	909.084	1322.33	740.332	1203.2	1297.06	1128.74	929.805	1031.61	-0.313	-1.24229	0.0148053	0.650513
ENSECAG00000014046	ANKMY2	606.665	546.201	571.985	612.992	523.511	467.936	530.9	618.831	610.231	733.857	696.981	840.826	662.475	481.501	601.601	588.499	532.313	624.534	674.796	0.282	1.21588	0.01529	0.650513
ENSECAG00000014127	XRCC1	1936.83	2042.96	1810.39	1911.67	1978.64	2250.45	2799.8	1911.54	1893.33	1755.54	1848.91	1689.41	1946.76	1720.46	1941.04	1596.39	2132.17	1588.68	2044.73	-0.246	-1.18591	0.0147324	0.650513
ENSECAG00000014217	RABEP1	1409.48	1325.28	1438.01	1334.32	1272.82	1120.87	1050.62	1698.44	1182.88	1570.96	1577.76	1688.63	1398.41	1408.34	1512.42	1398.53	1435.69	1741.95	1214.63	0.265	1.20164	0.0147314	0.650513
ENSECAG00000014462	PKD1L3	21.55	42.3412	19.3166	23.0659	41.814	43.5289	8.38263	20.8374	7.15813	10.2696	10.5025	10.0837	32.7958	3.80633	22.9619	16.9109	23.313	28.6192	22.1851	-1.03	-2.04202	0.0148891	0.650513
ENSECAG00000014784	FCMR	6.4	7.40971	4.29257	0	5.01768	4.35289	5.58842	1.96579	7.15813	14.4329	9.54769	6.98102	1.31183	7.61267	13.7771	6.76435	7.77099	3.81589	7.39503	1.363	2.57219	0.0146177	0.650513
ENSECAG00000015479	CASP6	727.693	909.277	434.623	913.548	652.298	1112.16	1008.71	498.918	570.861	466.849	604.846	567.014	842.196	949.68	597.009	774.518	595.452	718.659	881.857	-0.422	-1.33978	0.0151233	0.650513
ENSECAG00000016920	BFAR	2117.26	1729.64	2107.65	1986.46	2562.36	1340.69	1418.9	2749.36	1465.63	3470	3606.16	3578.16	1533.53	1560.6	3174.86	1246.33	1516.32	1191.19	1872.79	0.509	1.42306	0.0153184	0.650513
ENSECAG00000018166	NR1H4	2.504	2.11706	2.14628	1.39793	0	0	1.11768	0.786317	0	15.5431	4.77384	0.775669	0	1.90317	0	1.69109	0.971374	4.45187	7.39503	2.247	4.74695	0.0150736	0.650513
ENSECAG00000018190	CD3D	12.265	4.23412	3.21943	13.2803	11.7079	0	1.67653	17.6921	7.15813	19.4289	11.4572	10.0837	2.62366	0	99.5014	5.07326	0	2.54393	11.0925	1.875	3.66802	0.0146228	0.650513
ENSECAG00000018244	CHRNB1	146.924	77.2726	119.119	186.624	102.026	113.175	145.858	133.674	170.006	168.199	206.23	185.385	97.0756	167.479	157.671	143.742	143.763	142.46	184.876	0.461	1.3765	0.0144276	0.650513
ENSECAG00000019940	AKAP6	383.812	183.126	610.618	171.246	372.981	213.292	188.33	242.972	758.762	390.798	601.504	314.922	439.464	251.218	205.126	500.562	521.628	411.48	530.593	0.784	1.7219	0.0149756	0.650513
ENSECAG00000020626	SDK2	470.462	492.216	428.184	708.052	580.378	624.64	453.78	314.527	447.383	280.054	339.898	446.01	738.561	355.892	659.771	458.285	337.067	378.409	425.214	-0.448	-1.36415	0.0145226	0.650513
ENSECAG00000020939	RNF215	687.479	653.113	550.522	861.125	677.387	798.756	1010.95	906.23	538.649	651.145	705.574	646.133	777.916	589.982	551.085	642.613	534.256	571.111	708.074	-0.352	-1.27633	0.0147824	0.650513
ENSECAG00000021086	ENSECAG00000021086	86.844	78.3312	57.9497	103.447	80.2829	106.646	173.241	125.024	71.5813	70.7767	55.854	66.7076	68.2153	100.868	79.6011	79.4811	68.9676	78.2257	97.9841	-0.548	-1.46206	0.014424	0.650513
ENSECAG00000021458	METTL14	950.574	989.725	1028.07	828.973	939.979	753.05	775.114	914.487	998.559	1075.25	1252.66	1115.41	915.659	875.456	920.005	826.942	1061.71	1084.98	754.293	0.253	1.19168	0.0144196	0.650513
ENSECAG00000022307	ATF6	4724.8	4321.98	6153.4	3956.84	4032.54	2705.32	2595.82	5727.53	6993.49	5024.31	5789.72	4584.98	4001.09	4647.53	3407.54	4995.47	5269.7	5520.32	5318.87	0.46	1.37554	0.0146803	0.650513
ENSECAG00000022429	DMAC2L	313.052	321.793	309.065	320.126	334.512	391.76	433.103	254.767	275.588	222.044	290.25	291.652	306.969	327.345	329.12	304.396	367.179	239.129	316.137	-0.3	-1.23114	0.0146001	0.650513
ENSECAG00000022803	GSTK1	300.556	283.686	271.505	529.816	202.38	446.171	457.692	266.168	216.533	182.076	242.511	193.142	327.958	216.961	122.463	238.443	311.811	388.585	512.106	-0.636	-1.55401	0.0151501	0.650513
ENSECAG00000022838	OTC	205.705	172.54	177.068	197.108	239.176	315.585	303.451	128.563	221.902	129.341	188.089	178.404	211.205	226.477	183.695	209.695	209.817	203.514	207.061	-0.356	-1.27987	0.0150885	0.650513
ENSECAG00000022944	THSD4	532.48	395.89	752.273	510.944	561.98	274.232	203.419	515.824	805.29	564.548	577.158	729.129	427.657	327.345	540.369	705.184	670.248	442.643	580.51	0.579	1.49381	0.0148503	0.650513
ENSECAG00000023040	NDUFA8	4187.69	4555.91	3676.59	3745.75	4554.38	4607.54	7557.78	4211.51	4080.13	3660.13	3644.83	3458.71	4243.78	4360.15	4102.52	3439.67	4042.86	3132.21	4303.91	-0.347	-1.27191	0.0141719	0.650513
ENSECAG00000023741	EGR3	7.623	1.05853	11.8046	6.29069	6.69024	4.35289	0.558842	8.64949	17.8953	11.6573	4.77384	6.98102	0	5.7095	13.7771	5.07326	5.82825	7.63178	18.4876	1.36	2.56685	0.0149585	0.650513
ENSECAG00000024428	PROCR	320.984	354.607	307.992	425.67	282.663	369.996	330.276	354.236	282.746	277	278.793	260.625	402.732	277.862	293.912	279.029	321.525	323.079	354.961	-0.281	-1.21504	0.0147289	0.650513
ENSECAG00000031094	ENSECAG00000031094	9.636	0	3.21943	9.08655	0	0	0	12.5811	0	0	1.90954	0.775669	2.62366	3.80633	134.71	0	0.971374	1.90794	1.84876	3.395	10.5195	0.0153024	0.650513
ENSECAG00000033446	REEP6	182.589	164.072	101.949	167.752	78.6103	147.998	958.973	162.374	164.637	68.0011	128.416	58.1752	98.3874	207.445	68.8856	114.994	205.931	195.882	194.119	-0.92	-1.89212	0.0145517	0.650513
ENSECAG00000043582	ENSECAG00000043582	5.297	8.46823	5.36571	4.19379	21.7433	4.35289	4.47074	3.14527	1.78953	1.66533	1.43215	8.53236	7.87099	1.90317	1.53079	8.45544	2.91412	3.81589	3.69751	-1.427	-2.68887	0.0150264	0.650513
ENSECAG00000002797	ENSECAG00000002797	18.571	15.8779	12.8777	58.7131	5.01768	13.0587	56.443	62.9054	35.7907	20.8167	2.38692	25.5971	7.87099	11.419	0	1.69109	0	3.81589	0	-2.083	-4.23687	0.015974	0.654632
ENSECAG00000004107	DDIT4	1298.23	1253.3	1344.65	2233.89	633.9	2069.8	2643.88	789.855	973.506	423.55	1164.34	1251.15	1220	1181.87	1642.54	1518.6	979.145	1055.09	989.085	-0.686	-1.60882	0.0158774	0.654632
ENSECAG00000008781	RIPK3	117.182	148.194	112.68	205.496	93.6634	158.881	103.386	141.537	69.7918	111.022	90.2257	114.023	156.108	91.352	62.7624	98.0831	117.536	110.661	123.867	-0.511	-1.42504	0.0157515	0.654632
ENSECAG00000013740	SSR2	10019.6	10244.4	8357.63	10353.1	10038.7	11681	14759	9863.56	10604.8	7745.47	9162.44	9232.02	9561.94	9215.13	11056.9	9503.91	9888.59	8900.56	10183	-0.253	-1.19168	0.016005	0.654632
ENSECAG00000015516	APBA2	315.902	185.243	329.455	161.461	297.716	124.057	334.746	286.219	456.331	416.611	362.335	570.117	295.162	216.961	292.381	142.051	607.109	299.547	308.742	0.711	1.63694	0.0158633	0.654632
ENSECAG00000019250	GPR162	10.282	8.46823	12.8777	26.5607	20.0707	2.17645	19.0006	24.769	7.15813	8.60422	3.34169	12.4107	5.24733	0	3.06158	6.76435	9.71374	1.90794	12.9413	-1.269	-2.40994	0.0157542	0.654632
ENSECAG00000019676	ENSECAG00000019676	1394.33	1362.33	1244.85	1381.85	1555.48	1514.81	2593.59	1402.79	1041.51	1299.79	1237.86	1238.74	1410.22	1271.32	1425.17	1337.65	1314.27	1132.68	1332.95	-0.347	-1.27191	0.0159951	0.654632
ENSECAG00000020106	GSG1	12.323	1.05853	2.14628	3.49483	26.761	0	1.67653	2.35895	21.4744	5.27356	5.72861	22.4944	11.8065	3.80633	91.8475	8.45544	3.8855	9.53972	0	2.11	4.31691	0.0158685	0.654632
ENSECAG00000020116	RABEP2	1880.13	2102.24	1531.37	1850.16	1808.04	2420.21	2794.77	2165.91	1621.32	1716.96	1889.97	1552.89	1701.45	1832.75	1639.48	1897.4	1633.85	1559.43	2124.22	-0.303	-1.23371	0.0158015	0.654632
ENSECAG00000020436	DALRD3	566.103	541.967	438.915	645.145	501.768	726.933	804.174	532.73	493.911	486.833	447.309	546.071	682.153	582.369	548.023	537.766	596.424	461.723	615.636	-0.284	-1.21757	0.0158529	0.654632
ENSECAG00000020454	KLHDC8B	133.31	159.838	127.704	150.976	138.822	165.41	186.653	167.092	73.3708	128.508	111.708	118.677	95.7637	116.093	120.933	106.539	166.105	111.933	153.447	-0.375	-1.29684	0.016063	0.654632
ENSECAG00000021312	ABHD14A	776.77	835.18	699.689	824.08	1053.71	1040.34	909.236	685.668	830.343	657.529	762.383	595.714	833.013	717.494	897.044	728.859	596.424	538.676	776.478	-0.329	-1.25614	0.0155263	0.654632
ENSECAG00000021385	HUWE1	18053.6	17036	21894.2	17293.1	16715.6	13822.6	9286.84	18399	23337.3	20081.1	18197.9	21839.7	15915.1	16639.4	17565.8	19657.2	20893.3	18259	18130.8	0.346	1.27103	0.0160523	0.654632
ENSECAG00000021659	CCDC157	259.554	354.607	273.651	267.704	244.194	313.408	311.275	269.707	229.06	262.845	255.878	269.157	276.797	209.348	174.51	240.134	237.015	203.514	279.162	-0.306	-1.23628	0.0157189	0.654632
ENSECAG00000022379	RNF34	2313.48	2258.9	2793.39	1266.52	2232.87	1164.4	2224.75	2579.12	3239.05	2652.04	2990.34	2863.77	1957.25	1655.75	2773.79	2504.5	2466.32	2026.87	1992.96	0.456	1.37173	0.0160847	0.654632
ENSECAG00000023538	ENOX1	270.038	272.042	247.896	395.614	269.282	430.936	295.069	370.355	200.428	288.103	282.612	204.777	237.442	213.155	179.103	209.695	175.819	233.405	354.961	-0.444	-1.36037	0.0157558	0.654632
ENSECAG00000023641	SNX8	2102.96	2028.14	2036.82	2053.56	2525.57	2418.03	2808.74	2476.11	1821.74	1907.64	1802.13	1894.18	2125.17	1752.82	2473.76	2304.95	2119.54	1668.18	1636.15	-0.29	-1.22264	0.0159865	0.654632
ENSECAG00000023871	ENSECAG00000023871	1.803	1.05853	1.07314	5.59172	3.34512	0	1.67653	7.07685	0	0	0	0.775669	5.24733	0	3.06158	1.69109	0	0	1.84876	-2.725	-6.6116	0.0156119	0.654632
ENSECAG00000024210	EXOSC5	438.365	420.236	382.039	448.037	506.786	507.112	843.293	417.141	309.589	361.932	344.194	384.732	473.571	563.337	462.299	312.851	441.975	347.246	364.205	-0.435	-1.35191	0.0156774	0.654632
ENSECAG00000024526	KRTCAP3	139.002	242.403	104.095	171.945	190.672	189.351	125.181	174.562	76.9499	141.831	140.351	102.388	122	100.868	107.155	135.287	119.479	96.6692	160.842	-0.49	-1.40444	0.0157696	0.654632
ENSECAG00000028107	ENSECAG00000028107	46.891	12.7024	41.8525	57.3151	21.7433	6.52934	23.4714	68.0164	3.57907	113.243	71.6077	71.3616	40.6668	51.3855	55.1085	43.9683	2.91412	125.288	33.2776	1.383	2.6081	0.0155769	0.654632
ENSECAG00000008220	ENSECAG00000008220	263.394	288.979	229.652	222.271	240.849	341.702	479.486	283.467	250.535	240.641	201.934	218.739	226.947	272.153	254.111	245.208	264.214	223.229	256.977	-0.374	-1.29594	0.016179	0.657216
ENSECAG00000002988	PSTPIP1	47.316	24.3462	32.1943	40.54	30.1061	23.9409	36.8836	79.0249	23.2639	65.7807	35.8038	42.6618	17.0538	36.1602	186.757	40.5861	23.313	55.9664	57.3115	0.92	1.89212	0.0163032	0.66076
ENSECAG00000018530	SCRN3	168.14	91.0335	243.603	172.644	140.495	108.822	126.857	161.981	143.163	299.205	191.909	219.514	156.108	138.931	139.302	169.109	204.96	207.966	110.925	0.512	1.42603	0.0163281	0.66076
ENSECAG00000005195	TSC22D1	2345.74	2120.23	2278.28	2690.32	2393.43	1917.45	1566.99	2372.71	2673.56	2425	2398.38	3115.86	1781.47	2192.45	3128.94	2342.16	2120.51	2080.3	2625.23	0.279	1.21335	0.0168952	0.666404
ENSECAG00000006249	AFF3	95.63	73.0385	103.022	44.7338	86.9731	76.1756	23.4714	43.2474	103.793	151.268	96.909	295.53	51.1614	39.9665	280.135	123.449	35.9408	42.6108	49.9164	1.026	2.03637	0.0170634	0.666404
ENSECAG00000007614	CLDN3	9.907	12.7024	3.21943	14.6783	0	19.588	21.236	0.786317	16.1058	1.11022	1.43215	10.0837	20.9893	0	3.06158	11.8376	14.5706	13.9916	12.9413	-1.333	-2.51926	0.0166525	0.666404
ENSECAG00000008441	ADORA2B	860.45	935.74	976.559	741.602	1068.77	1231.87	934.943	1073.32	565.492	847.1	707.006	768.688	760.863	970.615	849.589	870.91	862.58	793.705	528.744	-0.359	-1.28254	0.0166387	0.666404
ENSECAG00000009261	AOAH	23.522	2.11706	15.024	8.38758	3.34512	6.52934	17.8829	21.2306	7.15813	24.1473	5.25123	11.635	2.62366	5.7095	244.927	15.2198	3.8855	19.0794	9.24378	1.919	3.78161	0.0171263	0.666404
ENSECAG00000010835	CDPF1	984.885	1273.41	851.002	1064.52	943.324	1149.16	1450.75	966.383	696.128	806.021	940.925	805.92	932.712	894.488	1004.2	857.382	780.985	1260.52	1050.09	-0.305	-1.23542	0.0169274	0.666404
ENSECAG00000011975	TMEM147	2353.96	2402.86	1917.71	2332.45	2368.35	2927.32	3576.59	2221.35	2226.18	2043.64	2156.35	1931.42	2534.46	2660.63	1980.84	1929.53	2473.12	2046.59	2641.87	-0.283	-1.21672	0.0169107	0.666404
ENSECAG00000012703	ECHS1	4483.49	4309.27	3751.71	4406.98	5118.03	5528.17	7468.37	3958.32	4060.45	3789.19	3952.74	3679	5012.51	4849.27	4975.07	3865.83	4379.93	3484.54	4113.48	-0.332	-1.25876	0.0167971	0.666404
ENSECAG00000014175	MAPK14	1035.68	894.457	1263.09	670.308	839.625	563.7	859.499	960.486	1701.85	1086.35	1111.83	1172.04	934.024	976.324	708.756	1344.41	1287.07	1233.17	1035.3	0.465	1.38032	0.0168986	0.666404
ENSECAG00000015719	EIF4EBP1	952.981	1099.81	938.999	886.987	1108.91	1218.81	1482.61	886.572	722.971	723.865	901.779	554.604	833.013	1353.15	544.962	945.318	907.263	1010.57	1033.46	-0.431	-1.34817	0.0171513	0.666404
ENSECAG00000016050	PTDSS1	5592.33	5488.47	5945.21	3990.39	5785.39	3726.08	4922.28	5089.44	7176.03	5679.62	6813.23	7216.05	5328.66	4339.22	6155.31	6882.73	5272.62	5134.91	5716.36	0.337	1.26313	0.0171582	0.666404
ENSECAG00000017101	PTGFRN	5375.16	5072.47	5972.04	4738.98	4465.74	4215.78	3104.93	5978.37	5626.29	5575.81	6426.07	4709.86	4187.37	6841.88	4033.63	5693.89	6758.82	6926.47	6424.43	0.383	1.30405	0.0167478	0.666404
ENSECAG00000017166	ENSECAG00000017166	1241.95	1239.54	1601.13	933.818	1137.34	687.757	618.079	1336.35	1651.74	1096.07	1348.13	1610.29	1134.73	1006.77	1354.75	1836.52	1176.33	1287.86	1297.83	0.47	1.38511	0.017038	0.666404
ENSECAG00000020351	TMEM106C	467.403	473.163	413.16	487.878	411.45	531.053	760.584	531.157	447.383	393.574	422.963	406.451	599.507	348.279	402.598	407.552	382.721	409.572	584.207	-0.358	-1.28165	0.0166564	0.666404
ENSECAG00000021691	RHOV	1166.19	1333.75	1209.43	1454.55	970.085	1329.81	1568.11	1273.44	1157.83	849.043	998.688	964.933	1012.73	1065.77	907.759	1009.58	1145.25	1019.48	1721.19	-0.355	-1.27899	0.0170978	0.666404
ENSECAG00000023587	CXCR3	6.837	0	2.14628	0	0	0	1.11768	3.53843	0	11.6573	0	3.10268	0	0	97.9706	1.69109	0	0	1.84876	3.503	11.3373	0.0171848	0.666404
ENSECAG00000024338	RWDD2A	39.873	63.5118	33.2674	29.3565	66.9024	39.176	52.5312	44.0337	50.1069	34.972	21.9597	39.5591	57.7206	26.6443	32.1466	25.3663	39.8263	27.3472	33.2776	-0.597	-1.51257	0.0170653	0.666404
ENSECAG00000024372	SOHLH1	4.497	2.11706	7.512	25.1627	0	10.8822	5.02958	0	0	0.555111	0	0	1.31183	0	0	0	10.6851	13.9916	3.69751	-3.22	-9.31787	0.0167625	0.666404
ENSECAG00000029847	ENSECAG00000029847	20.644	27.5218	22.536	18.8721	31.7786	26.1174	26.2656	22.41	14.3163	12.2124	19.5728	17.0647	19.6775	20.9348	9.18475	25.3663	22.3416	9.53972	25.8826	-0.645	-1.56374	0.0171064	0.666404
ENSECAG00000031522	ENSECAG00000031522	8.267	0	25.7554	0	0	0	0.558842	1.57263	0	8.60422	0	0.775669	0	3.80633	104.094	1.69109	1.94275	0	0	3.562	11.8105	0.0170656	0.666404
ENSECAG00000032923	ENSECAG00000032923	892.266	1026.77	852.075	948.496	822.9	959.813	1303.22	998.229	900.135	741.906	850.222	729.905	876.304	706.075	817.442	1168.54	737.273	719.295	902.193	-0.315	-1.24401	0.0168	0.666404
ENSECAG00000040717	ENSECAG00000040717	4.942	7.40971	5.36571	11.8824	0	6.52934	6.14726	7.86317	5.3686	1.94289	1.43215	0.775669	13.1183	1.90317	7.65396	3.38218	1.94275	2.54393	3.69751	-1.433	-2.70008	0.01658	0.666404
ENSECAG00000040769	ENSECAG00000040769	1.553	0	1.07314	0	0	0	0	1.96579	3.57907	7.21645	1.43215	4.65402	0	1.90317	6.12316	0	0	0	0	2.916	7.54751	0.0171095	0.666404
ENSECAG00000028214	ENSECAG00000028214	58.414	37.0485	37.56	48.2286	100.354	15.2351	13.9711	16.1195	91.2662	39.968	241.557	44.9888	32.7958	15.2253	88.7859	111.612	22.3416	62.9622	31.4289	1.28	2.42839	0.0172608	0.668137
ENSECAG00000016968	ZNF652	1724.06	1038.42	3901.95	1174.26	1968.6	857.52	453.78	1027.32	3765.18	1985.36	2191.67	3213.6	711.013	1320.8	2539.58	1804.39	1396.84	789.889	892.95	0.871	1.82893	0.0173569	0.669431
ENSECAG00000020179	TMEM184B	1400.35	1478.77	1548.54	1300.08	1242.71	1112.16	772.32	1519.16	1488.89	1256.77	1809.76	1561.42	1061.27	1195.19	1648.66	1686.01	1228.79	1591.23	1704.55	0.36	1.28343	0.0173309	0.669431
ENSECAG00000000271	APBA1	172.013	200.062	160.971	183.129	105.371	54.4112	86.0617	184.391	311.379	110.19	263.994	261.401	93.1401	79.933	322.997	175.873	210.788	140.552	151.598	0.793	1.73267	0.0174703	0.670128
ENSECAG00000009572	PLIN3	720.057	584.308	906.805	339.697	413.122	1194.87	2144.28	514.251	939.505	307.809	365.676	388.61	444.711	848.812	384.229	683.2	1430.83	473.17	597.148	-0.809	-1.752	0.0175318	0.670128
ENSECAG00000013088	CDKL2	262.803	187.36	429.257	146.084	205.725	156.704	156.476	252.015	368.644	261.457	306.003	448.337	230.882	194.123	200.534	295.94	313.754	309.087	268.07	0.585	1.50004	0.0174146	0.670128
ENSECAG00000017561	PRR7	106.155	82.5653	90.144	143.288	86.9731	139.293	216.831	136.426	128.846	87.9851	84.497	107.042	70.8389	119.899	71.9472	81.1722	72.8531	71.8659	118.32	-0.566	-1.48041	0.0174403	0.670128
ENSECAG00000019384	PYCR3	486.806	546.201	478.621	527.719	454.936	550.641	704.7	548.849	318.537	369.149	419.144	452.991	486.69	527.177	590.885	422.772	509.971	437.555	415.97	-0.322	-1.25006	0.0175018	0.670128
ENSECAG00000012172	PFKFB3	6259.72	5761.58	7191.13	11909	4065.99	9511.07	5979.61	6467.85	4618.78	4103.38	4314.12	5695.74	6643.12	6581.15	3654	5795.36	6174.05	4014.95	10194	-0.543	-1.457	0.0176673	0.671467
ENSECAG00000014842	TACC1	519.099	413.885	690.03	441.047	379.671	437.466	284.451	628.267	517.175	701.938	538.012	497.204	557.529	702.268	425.56	559.75	407.006	624.534	537.988	0.395	1.31494	0.0177237	0.671467
ENSECAG00000015835	NT5DC2	3907.87	4698.81	3647.61	4119.7	3545.83	6065.76	4129.28	4637.7	2698.62	4219.96	3595.66	3638.66	4214.92	4308.77	2723.28	3466.73	3446.44	3309.01	3874.99	-0.343	-1.26839	0.017725	0.671467
ENSECAG00000016115	NCAN	17.866	8.46823	25.7554	9.78551	15.053	6.52934	7.26495	26.7348	19.6849	12.49	18.618	40.3348	1.31183	9.51583	32.1466	30.4396	19.4275	13.9916	24.0338	1.088	2.12579	0.0177669	0.671467
ENSECAG00000016962	APOBR	35.498	14.8194	33.2674	27.9586	5.01768	13.0587	18.4418	52.6832	10.7372	34.6944	30.0752	41.1105	32.7958	9.51583	212.78	25.3663	13.5992	26.0752	36.9751	1.291	2.44698	0.01772	0.671467
ENSECAG00000018184	FANCD2OS	301.267	195.828	374.527	256.52	446.574	156.704	161.505	428.543	390.118	412.17	460.676	344.397	209.893	222.67	381.167	267.192	322.496	155.179	236.641	0.52	1.43396	0.0177148	0.671467
ENSECAG00000019533	FGFR3	10720.1	11108.2	11509.5	12775	9068.62	14077.3	10633.1	11604.5	11599.7	7265.3	8872.19	7537.95	10788.5	10724.3	6998.78	12297.6	13453.5	10061.9	12586.3	-0.348	-1.27279	0.0177868	0.671467
ENSECAG00000043149	ENSECAG00000043149	70.438	44.4582	91.2171	46.8307	75.2652	50.0583	17.3241	50.3243	37.5802	159.872	45.3515	169.096	41.9786	91.352	36.739	47.3505	46.626	144.368	72.1015	0.96	1.94531	0.0178439	0.672434
ENSECAG00000010275	GRIK3	7.426	4.23412	9.65828	2.79586	0	0	2.23537	13.7605	5.3686	16.0982	12.412	13.1864	10.4947	7.61267	1.53079	0	8.74237	8.90374	16.6388	1.588	3.00632	0.0178767	0.672487
ENSECAG00000024574	GATA3	10.782	2.11706	4.29257	7.68862	0	0	4.47074	43.2474	3.57907	20.5391	9.0703	15.5134	2.62366	5.7095	48.9853	8.45544	0.971374	5.72383	11.0925	1.637	3.11018	0.0179805	0.672835
ENSECAG00000039469	ENSECAG00000039469	4.174	2.11706	3.21943	2.79586	0	0	2.23537	1.17948	7.15813	4.44089	7.63815	6.98102	7.87099	0	9.18475	8.45544	0	4.45187	7.39503	1.688	3.2221	0.0179568	0.672835
ENSECAG00000040520	ENSECAG00000040520	6.435	5.29265	4.29257	6.98965	1.67256	10.8822	36.3247	2.35895	8.94766	3.05311	2.86431	6.20535	10.4947	7.61267	1.53079	0	2.91412	2.54393	1.84876	-1.503	-2.83431	0.0179777	0.672835
ENSECAG00000007524	NPM3	2158.81	2429.32	1769.61	2277.23	2110.77	2439.8	3147.96	2183.21	1995.33	1823.54	1918.13	2060.95	1941.51	2160.09	2158.42	2066.51	1938.86	2037.68	2399.69	-0.247	-1.18674	0.0180677	0.674916
ENSECAG00000007816	WDR47	15982.6	16134.1	18535.3	13884.2	16573.4	13598.4	12019	14132.5	18652.3	19862.4	19055.3	17026.7	14792.2	13468.7	16639.7	16198.9	17289.5	16024.8	13799.1	0.25	1.18921	0.0184072	0.676457
ENSECAG00000009957	LRGUK	44.691	35.99	43.9988	35.6472	33.4512	56.5876	20.1183	29.0937	44.7383	71.0542	55.3766	79.1183	34.1076	57.095	82.6627	33.8218	28.1699	37.5229	25.8826	0.655	1.57462	0.0183883	0.676457
ENSECAG00000010535	AK7	39.565	57.1606	69.7542	55.9172	18.3982	43.5289	73.2083	24.3758	14.3163	10.2696	22.9145	24.8214	73.4626	11.419	4.59237	33.8218	36.9122	35.615	101.682	-1.142	-2.20687	0.0185125	0.676457
ENSECAG00000010818	EGR2	9.459	1.05853	9.65828	9.78551	3.34512	2.17645	0.558842	10.2221	46.5278	10.2696	4.77384	2.32701	0	1.90317	47.4545	3.38218	0	5.72383	11.0925	2.065	4.18434	0.0184387	0.676457
ENSECAG00000012699	KDELR1	1237.28	1399.38	1190.11	1437.77	1170.79	1390.75	1544.08	1264	1122.04	1001.98	1271.75	1109.21	1164.91	1044.84	1429.76	1205.75	1190.9	1090.71	1242.36	-0.222	-1.16635	0.0184254	0.676457
ENSECAG00000012864	ENSECAG00000012864	8.271	2.11706	1.07314	6.29069	5.01768	6.52934	100.592	3.53843	0	3.88578	0.477384	6.20535	2.62366	3.80633	0	0	2.91412	3.81589	0	-2.23	-4.69134	0.0181661	0.676457
ENSECAG00000013136	ADD1	4272.11	4293.39	3997.45	4063.08	3928.84	3652.08	2632.7	4588.55	4531.1	4192.2	4417.24	4597.39	4457.6	3684.53	4872.51	4768.87	4131.25	4746.33	5342.91	0.268	1.20414	0.0186291	0.676457
ENSECAG00000014263	FAAP20	524.98	496.45	414.233	550.785	603.794	753.05	1145.07	402.594	486.753	390.798	511.756	461.523	339.764	475.792	578.639	527.619	496.372	356.15	458.492	-0.487	-1.40153	0.018452	0.676457
ENSECAG00000015197	NCLN	2779.27	2607.16	2651.73	2684.03	2605.85	3871.9	4133.2	2656.57	2270.92	2234.88	2288.1	2153.26	2335.06	3008.91	2479.88	3071.02	3531.92	2673.03	2769.44	-0.315	-1.24401	0.0182699	0.676457
ENSECAG00000015669	RAB3B	9.604	4.23412	2.14628	0.698965	3.34512	2.17645	3.35305	25.1621	14.3163	9.992	10.5025	38.0078	2.62366	9.51583	18.3695	1.69109	1.94275	4.45187	20.3363	1.704	3.25803	0.0186409	0.676457
ENSECAG00000016096	CYB5R2	166.291	342.964	86.9245	65.0038	279.318	182.821	422.485	325.928	162.847	127.676	119.346	141.172	41.9786	234.089	104.094	114.994	82.5668	61.0542	97.9841	-0.942	-1.92119	0.0186583	0.676457
ENSECAG00000020763	MGST1	112.02	93.1506	97.6559	176.838	158.893	193.704	98.915	195.007	69.7918	72.1645	94.5221	116.35	99.6992	186.51	55.1085	49.0415	79.6527	40.7028	138.657	-0.692	-1.61552	0.018312	0.676457
ENSECAG00000021196	ACOT12	3.642	4.23412	1.07314	0.698965	0	2.17645	1.67653	0.786317	3.57907	2.22044	8.11554	6.98102	3.9355	1.90317	1.53079	5.07326	2.91412	5.72383	12.9413	1.688	3.2221	0.0186738	0.676457
ENSECAG00000021446	GRID1	45.034	26.4632	11.8046	46.1317	80.2829	10.8822	0.558842	16.9058	23.2639	14.7104	167.085	72.9129	10.4947	15.2253	272.481	15.2198	8.74237	6.35981	11.0925	1.796	3.47256	0.0184428	0.676457
ENSECAG00000024646	FMC1	393.284	386.363	336.967	438.251	421.485	583.288	505.193	329.86	340.011	224.82	328.441	293.203	480.13	353.989	548.023	434.61	322.496	323.079	428.912	-0.39	-1.31039	0.0186577	0.676457
ENSECAG00000026831	VSTM2B	57.395	37.0485	61.1691	74.7893	68.575	130.587	97.7974	35.3843	46.5278	44.4089	44.8741	59.7265	20.9893	64.7077	27.5542	57.497	61.1966	54.0584	46.2189	-0.698	-1.62225	0.0186788	0.676457
ENSECAG00000031721	ENSECAG00000031721	613.727	505.977	574.131	649.339	682.404	694.286	833.233	665.224	529.702	555.944	479.294	643.806	665.099	647.077	606.193	563.132	602.252	558.392	591.602	-0.25	-1.18921	0.0186164	0.676457
ENSECAG00000037060	SCX	109.307	114.321	125.558	159.364	88.6457	169.763	134.681	186.75	55.4755	131.284	116.959	100.061	85.2691	102.771	56.6393	91.3187	52.4542	87.1295	109.077	-0.527	-1.44093	0.0183961	0.676457
ENSECAG00000020958	ARL6	452.251	411.768	682.518	362.064	307.751	261.174	229.684	187.537	708.655	684.73	543.264	717.494	591.636	380.633	440.868	368.657	404.092	621.354	236.641	0.683	1.60547	0.0187552	0.678074
ENSECAG00000010261	ENSECAG00000010261	2185	3141.72	1769.61	2461.76	2856.73	3817.49	2351.05	1962.25	1023.61	1525.72	1761.55	2278.92	2108.11	2449.37	3011.07	1669.1	1429.86	2179.51	1532.62	-0.531	-1.44493	0.0188521	0.680428
ENSECAG00000002889	BAZ1B	2379.82	2471.67	2300.82	2254.16	2308.13	2058.92	1741.91	2715.94	2117.02	2711.72	2533.48	2731.91	2249.79	2390.38	2730.93	2338.77	2182.68	2807.86	2190.78	0.22	1.16473	0.0190511	0.681365
ENSECAG00000006609	JAG2	7479.85	7883.93	5716.63	8936.97	8234.01	8455.49	8572.64	8378.6	6340.31	6307.45	6633.73	5889.66	8620.05	6444.12	7678.45	8731.09	7710.77	7423.81	6679.56	-0.262	-1.19914	0.0189467	0.681365
ENSECAG00000006658	FKBP11	302.998	395.89	271.505	432.659	301.061	328.643	544.871	283.467	218.323	285.327	207.662	210.982	220.388	285.475	280.135	206.313	237.015	311.631	432.609	-0.474	-1.38896	0.019146	0.681365
ENSECAG00000007722	ENSECAG00000007722	17.292	2.11706	0	6.98965	10.0354	4.35289	9.50031	1.96579	3.57907	86.5973	4.29646	14.7377	69.5271	0	26.0234	23.6752	44.6832	3.17991	0	2.253	4.76673	0.0191802	0.681365
ENSECAG00000008112	EPGN	52.197	23.2876	49.3645	37.7441	66.9024	23.9409	35.7659	64.8711	69.7918	85.7647	53.9444	93.0803	26.2366	106.577	68.8856	35.5128	32.0553	15.8995	49.9164	0.706	1.63127	0.019179	0.681365
ENSECAG00000008548	RPL7A	118247	123552	93447.1	122559	129714	142061	165835	115682	126402	90177.3	103977	106883	120429	92505.3	139049	114145	121109	98394	122525	-0.281	-1.21504	0.0191332	0.681365
ENSECAG00000014069	GOLM1	267.977	151.37	265.066	264.209	214.088	204.586	234.714	308.236	180.743	362.765	210.527	435.15	175.785	306.41	332.182	358.511	268.099	284.92	266.221	0.45	1.36604	0.0193476	0.681365
ENSECAG00000017181	PTGS2	32.752	12.7024	13.9508	16.0762	65.2298	8.70578	11.1768	33.0253	64.4232	49.6825	23.8692	17.8404	36.7313	57.095	81.1319	28.7485	33.9981	20.3514	14.7901	1.008	2.01112	0.0193564	0.681365
ENSECAG00000017600	CNTN2	155.723	194.769	123.411	416.583	83.628	232.88	328.04	285.04	98.4243	142.386	166.607	65.1562	106.258	135.125	1.53079	104.847	33.9981	186.343	97.9841	-1.195	-2.28945	0.0190034	0.681365
ENSECAG00000019751	CHP1	805.329	704.981	841.344	729.021	650.626	628.993	591.255	910.555	960.979	776.323	840.674	905.982	662.475	822.168	659.771	989.286	839.267	945.068	1037.15	0.312	1.24143	0.0193302	0.681365
ENSECAG00000022992	ENSECAG00000022992	6.442	0	1.07314	6.98965	1.67256	0	0	1.57263	0	1.38778	0	0.775669	1.31183	0	90.3167	6.76435	0.971374	1.27196	1.84876	3.127	8.73616	0.0192507	0.681365
ENSECAG00000024360	EAF1	5284.94	4601.43	7205.08	2913.29	5649.91	2374.5	3089.84	5287.98	9760.11	5581.09	6126.75	7451.86	4306.74	3075.52	4901.59	6744.06	5606.77	4552.99	5899.38	0.592	1.50733	0.0192675	0.681365
ENSECAG00000025006	TXNDC17	2647.96	2775.46	2190.28	2009.52	2980.5	3064.44	4632.24	3161.78	2467.77	2094.16	1952.5	2637.28	3071	2767.2	3070.77	2061.44	2484.78	2103.19	2139.01	-0.392	-1.31221	0.0193252	0.681365
ENSECAG00000043055	ENSECAG00000043055	3.354	4.23412	3.21943	0.698965	5.01768	13.0587	3.35305	3.14527	1.78953	1.38778	0.954769	2.32701	7.87099	1.90317	3.06158	3.38218	0	1.27196	3.69751	-1.502	-2.83235	0.0191015	0.681365
ENSECAG00000043065	ENSECAG00000043065	93.048	158.779	69.7542	159.364	148.858	121.881	39.6778	129.742	55.4755	35.2496	26.7335	38.0078	157.42	62.8045	140.833	52.4237	53.4256	122.744	101.682	-0.928	-1.90264	0.0190182	0.681365
ENSECAG00000041686	ENSECAG00000041686	13.073	13.7609	18.2434	11.1834	15.053	23.9409	10.618	24.769	14.3163	6.38378	9.54769	8.53236	14.4302	22.838	9.18475	10.1465	4.85687	8.26776	9.24378	-0.809	-1.752	0.0195037	0.68542
ENSECAG00000017501	TOR4A	126.362	165.131	121.265	167.053	107.044	154.528	238.626	128.563	148.531	124.9	121.256	91.529	106.258	60.9013	134.71	118.376	136.964	71.2299	77.6478	-0.519	-1.43296	0.0195765	0.686849
ENSECAG00000023140	RASSF3	439.334	381.071	508.669	343.192	453.264	322.114	321.334	616.866	340.011	610.9	569.52	501.082	440.776	432.019	381.167	382.186	364.265	469.99	469.584	0.325	1.25266	0.019706	0.689028
ENSECAG00000024869	C6H12orf57	1205.63	1212.02	977.633	1408.41	1251.07	1314.57	2209.1	1135.44	1127.41	888.455	959.543	1220.9	1050.78	1088.61	1449.66	1041.71	1125.82	1018.21	1222.03	-0.367	-1.28967	0.0197353	0.689028
ENSECAG00000034517	ENSECAG00000034517	1.31	9.52676	2.14628	1.39793	3.34512	0	2.79421	3.53843	0	0.832667	0	0	0	0	0	0	0	0	0	-3.032	-8.17943	0.0197079	0.689028
ENSECAG00000000505	ENSECAG00000000505	3.47	0	5.36571	2.0969	0	0	0.558842	3.53843	0	2.22044	0.477384	2.32701	1.31183	3.80633	30.6158	5.07326	1.94275	1.27196	1.84876	2.337	5.05251	0.0203254	0.690236
ENSECAG00000000576	FBXL15	690.908	700.746	607.399	676.598	669.024	809.638	1271.92	627.481	758.762	555.666	696.981	478.588	661.163	578.563	673.548	708.566	791.67	548.852	621.182	-0.338	-1.264	0.0208364	0.690236
ENSECAG00000004386	CD276	683.426	825.653	543.01	805.208	525.184	924.99	801.938	734.027	610.231	523.192	612.007	523.577	784.475	523.371	570.985	722.095	615.851	814.692	841.184	-0.324	-1.2518	0.0203531	0.690236
ENSECAG00000005173	ADRA1D	7.572	4.23412	17.1703	0.698965	1.67256	0	3.35305	19.2648	1.78953	14.4329	8.59292	5.42969	3.9355	9.51583	15.3079	6.76435	7.77099	10.8117	5.54627	1.373	2.59009	0.0198075	0.690236
ENSECAG00000005600	ZNF771	105.346	149.253	94.4365	109.738	133.805	134.94	172.682	117.554	93.0557	94.924	116.482	84.548	43.2905	133.222	81.1319	81.1722	98.1088	63.5981	94.2866	-0.473	-1.38799	0.020039	0.690236
ENSECAG00000006442	ADAM9	814.929	711.332	1156.85	606.003	864.714	607.228	630.374	776.095	705.076	1039.17	1161.95	1098.35	675.593	1025.81	1070.02	684.891	560.483	736.467	558.325	0.388	1.30858	0.0204852	0.690236
ENSECAG00000006619	ZNF688	278.285	385.305	235.018	280.285	399.742	402.643	348.717	217.023	272.009	214.55	264.471	224.944	216.452	194.123	352.082	289.176	197.189	245.489	269.918	-0.42	-1.33793	0.019962	0.690236
ENSECAG00000006648	ZNF180	374.059	360.958	426.037	352.278	346.22	287.291	231.361	413.996	390.118	372.48	489.319	376.975	360.754	352.086	393.413	380.495	394.378	479.53	325.381	0.306	1.23628	0.0207489	0.690236
ENSECAG00000006914	ELFN2	114.17	172.54	53.6571	169.849	128.787	252.468	122.386	165.913	57.265	104.916	107.412	50.4185	196.775	43.7728	4.59237	103.156	110.737	88.4014	122.018	-1.006	-2.00834	0.0208521	0.690236
ENSECAG00000008620	MRPS26	450.089	465.753	331.601	495.566	518.494	670.345	598.52	442.696	388.329	404.676	409.596	398.694	372.56	557.628	433.214	397.406	415.748	345.974	454.794	-0.334	-1.2605	0.0200514	0.690236
ENSECAG00000008742	CAPN2	7562.34	7057.22	7207.22	7428.6	7359.26	5850.29	6509.95	6654.99	7006.02	6548.09	10619.4	6076.59	5511.01	9791.79	7672.33	7400.2	8214.91	9319.67	9894.55	0.314	1.24315	0.0202607	0.690236
ENSECAG00000009021	EGFL8	801.88	946.325	305.846	586.432	923.253	1188.34	1917.39	810.3	517.175	573.43	646.379	627.516	1049.47	786.008	805.196	882.748	546.884	613.086	708.074	-0.598	-1.51362	0.0199432	0.690236
ENSECAG00000010390	ZBTB45	1263.52	1389.85	1013.05	1437.77	1328.01	1717.22	1385.93	1464.91	778.447	1212.36	1124.72	1269.77	1428.58	1115.26	1166.46	1325.81	1306.5	1143.49	1135.14	-0.3	-1.23114	0.0204406	0.690236
ENSECAG00000010779	NDUFAB1	1577.78	1542.28	1414.4	1451.75	1619.04	1873.92	3029.48	1601.33	1404.78	1529.89	1437.88	1322.52	1416.78	1642.43	1475.68	1253.1	1400.72	1492.01	1491.95	-0.335	-1.26138	0.0208341	0.690236
ENSECAG00000011782	RPS29	3381.11	2654.79	2700.03	2702.9	6454.41	3863.19	5668.89	2932.18	2877.57	1834.36	3144.53	2434.83	5236.83	2904.23	3722.88	3153.88	4038	1835.44	2701.03	-0.56	-1.47427	0.019882	0.690236
ENSECAG00000013377	PRAG1	1955.51	2537.29	1301.72	976.454	2221.16	877.108	1636.29	1989.38	2013.22	2885.19	2351.6	2840.5	1582.07	1212.32	4544.92	1939.68	1737.79	1567.06	985.387	0.667	1.58777	0.0201187	0.690236
ENSECAG00000014087	CRYBG3	5648.66	4821.6	9443.65	3083.83	5378.95	3038.32	3027.25	1575.39	13246.1	8907.87	6958.83	7881.58	3497.34	5081.45	5930.28	6023.66	6008.92	4742.51	3028.26	0.793	1.73267	0.0206588	0.690236
ENSECAG00000014660	IFNGR2	1796.3	1957.22	1590.4	1744.62	1831.45	1995.8	2383.46	2038.13	1630.26	1573.19	1862.28	1448.17	1959.88	1676.69	1668.56	1691.09	1568.77	1726.05	1987.41	-0.224	-1.16797	0.0205515	0.690236
ENSECAG00000015427	ALAD	1457.25	1436.42	1442.3	1557.99	1348.08	1691.1	2139.81	1495.57	1275.94	1337.82	1412.1	1372.16	1464	1379.8	1040.94	1256.48	1473.57	1348.28	1758.17	-0.267	-1.2033	0.0207531	0.690236
ENSECAG00000017176	EYA3	835.545	699.688	1092.46	689.879	836.28	652.934	423.602	1070.18	850.028	1028.34	936.151	1070.42	720.196	894.488	704.164	881.057	967.489	784.801	737.654	0.367	1.28967	0.0204539	0.690236
ENSECAG00000018159	CNNM2	87.287	78.3312	110.534	78.2841	80.2829	41.3525	43.0308	96.3238	105.582	145.439	68.266	92.3046	110.194	74.2235	68.8856	101.465	85.4809	83.9496	107.228	0.482	1.39668	0.0202972	0.690236
ENSECAG00000018638	SLC16A14	257.834	260.398	243.603	248.133	194.017	76.1756	219.625	154.118	445.594	232.036	382.862	487.12	217.764	220.767	160.733	179.255	340.952	311.631	266.221	0.645	1.56374	0.0206134	0.690236
ENSECAG00000018817	ADCK5	1810.61	1864.07	1475.57	1860.65	1889.99	2254.8	2613.7	1963.83	1540.79	1625.92	1706.65	1553.67	1776.22	1847.97	1815.52	1757.04	2055.43	1282.77	1706.4	-0.287	-1.2201	0.0200441	0.690236
ENSECAG00000018874	PRICKLE1	708.512	816.126	471.109	585.034	894.82	383.054	591.255	605.071	620.968	834.332	966.704	576.322	726.755	624.239	783.765	987.595	776.128	818.508	691.435	0.398	1.31768	0.0207323	0.690236
ENSECAG00000019818	POU2F3	1377.92	1694.71	1847.95	1362.28	1458.47	1373.34	1754.21	2386.87	787.394	1953.99	1289.89	1064.99	1042.91	1067.68	1226.16	958.847	1043.26	1369.27	1120.35	-0.315	-1.24401	0.020718	0.690236
ENSECAG00000023520	TRUB2	461.86	455.168	399.209	404.701	511.803	554.994	863.411	465.106	384.749	426.603	523.691	404.124	573.271	333.054	407.19	429.536	430.319	386.041	360.508	-0.368	-1.29056	0.0208332	0.690236
ENSECAG00000024483	ANKLE2	3758.88	3529.14	4145.55	3521.39	3682.98	3282.08	3008.25	3581.28	4540.04	3818.33	3857.27	3893.86	3337.3	4135.58	3759.62	3889.5	3964.18	4045.48	3667.93	0.186	1.13761	0.0207782	0.690236
ENSECAG00000031899	CDC26	72.918	92.0921	64.3885	69.8965	65.2298	80.5285	154.24	69.589	42.9488	57.1765	54.8992	55.0725	68.2153	70.4172	75.0088	76.099	75.7672	54.0584	86.8916	-0.484	-1.39862	0.0204319	0.690236
ENSECAG00000034911	CMYA5	25.91	27.5218	25.7554	15.3772	13.3805	15.2351	10.618	17.6921	25.0535	30.2536	29.1205	35.6808	20.9893	5.7095	52.0469	72.7168	16.5134	30.5271	22.1851	0.928	1.90264	0.0203973	0.690236
ENSECAG00000036728	IFT43	269.131	257.223	217.848	411.691	168.929	454.877	449.868	257.912	205.796	188.46	218.165	238.13	362.066	117.996	261.765	189.402	184.561	247.397	412.273	-0.592	-1.50733	0.0205332	0.690236
ENSECAG00000037548	ENSECAG00000037548	1.401	1.05853	0	0.698965	0	0	0	1.17948	0	3.33067	4.29646	0.775669	1.31183	0	7.65396	1.69109	1.94275	1.27196	0	2.521	5.7398	0.0206394	0.690236
ENSECAG00000038590	TP53RK	524.99	497.509	436.769	471.103	575.361	613.758	1027.71	485.158	533.281	386.635	469.269	419.637	477.507	551.918	567.924	546.221	508.029	462.359	419.668	-0.371	-1.29325	0.0207687	0.690236
ENSECAG00000040835	ENSECAG00000040835	25.336	59.2776	28.9748	62.2079	6.69024	52.2347	21.7948	21.2306	1.78953	10.8247	23.3918	0.775669	64.2798	5.7095	0	25.3663	14.5706	27.3472	29.5801	-1.58	-2.9897	0.0208683	0.690236
ENSECAG00000041280	ENSECAG00000041280	47.189	48.6923	52.584	59.412	130.46	63.1169	31.2952	49.1448	50.1069	36.9149	53.4671	24.8214	65.5916	38.0633	22.9619	25.3663	29.1412	34.979	33.2776	-0.73	-1.65864	0.0206588	0.690236
ENSECAG00000009007	RIOK1	1524.25	1361.27	1499.18	1402.12	1446.76	1375.51	1097.01	1713.78	1472.79	1871.83	1547.68	2017.52	1410.22	1726.17	1412.92	1445.88	1618.31	1738.14	1279.34	0.263	1.19997	0.020926	0.691076
ENSECAG00000015134	PELI2	59.581	43.3997	76.1931	70.5955	46.8317	30.4702	30.7363	68.8027	32.2116	71.8869	89.2709	92.3046	59.0324	41.8697	79.6011	33.8218	41.7691	50.8785	112.774	0.629	1.54649	0.0210034	0.69256
ENSECAG00000037796	ENSECAG00000037796	225.137	103.736	320.87	191.516	242.521	642.052	176.594	307.45	134.215	144.606	156.582	117.902	209.893	359.698	163.795	229.988	202.046	145.64	203.363	-0.677	-1.59881	0.0210462	0.692902
ENSECAG00000038391	ENSECAG00000038391	79.421	12.7024	59.0228	154.471	61.8847	23.9409	21.7948	37.7432	128.846	76.0502	41.0551	107.042	139.054	45.676	140.833	82.8633	67.0248	50.2425	179.329	0.865	1.82134	0.0211203	0.694274
ENSECAG00000008724	MPST	3188.68	3304.73	2778.37	3100.61	3590.99	4004.66	5163.14	2929.82	3172.84	2316.76	2789.36	2644.26	2701.06	2466.5	3853	3353.43	3622.25	2415.46	3189.11	-0.346	-1.27103	0.021428	0.701153
ENSECAG00000009739	ADGRB2	374.327	419.178	312.284	527.719	158.893	975.048	808.086	299.194	136.004	196.232	274.496	105.491	502.432	201.736	22.9619	243.517	279.756	431.831	843.033	-1.1	-2.14355	0.0213916	0.701153
ENSECAG00000017629	CRKL	1857.87	1859.84	2022.87	1449.65	1993.69	1049.05	992.503	2129.35	2848.94	1939.56	1768.23	1740.6	1561.08	1511.11	1905.84	2014.09	2074.86	2079.02	2501.37	0.433	1.35004	0.0214184	0.701153
ENSECAG00000013566	PKP2	32.922	14.8194	17.1703	13.9793	36.7963	21.7645	5.02958	7.47001	19.6849	13.3227	21.0049	34.1295	62.9679	81.8361	151.548	13.5287	52.4542	13.9916	11.0925	1.34	2.53151	0.0215377	0.703664
ENSECAG00000003510	TXNDC9	1120.88	1080.76	1077.43	888.385	879.767	959.813	883.529	1150.77	1318.89	1057.49	1068.86	1167.38	1313.14	1193.29	1213.92	1070.46	1340.5	1500.28	1011.27	0.255	1.19334	0.021584	0.704101
ENSECAG00000010333	PGLS	3358.09	3088.79	2872.8	3198.46	3641.16	4276.72	5054.17	3256.92	3151.37	2525.48	3134.03	2711.74	3430.44	3284.86	3751.97	3437.98	3556.2	2661.58	3410.96	-0.288	-1.22095	0.0217821	0.704113
ENSECAG00000011249	AP1S2	165.647	152.428	230.726	149.579	128.787	93.5872	92.2089	152.152	236.218	262.29	158.969	227.271	205.958	146.544	176.041	128.523	89.3664	190.158	160.842	0.5	1.41421	0.0216248	0.704113
ENSECAG00000015638	MTOR	4370.21	3922.91	4560.85	4181.21	4141.26	3491.02	2831.65	5055.62	4965.95	4260.2	4147.99	5131.05	4165.07	4462.92	4378.06	4320.73	5091.94	4559.99	4995.34	0.255	1.19334	0.0216791	0.704113
ENSECAG00000018996	PLEK	21.413	7.40971	24.6823	13.9793	0	8.70578	10.0592	34.5979	5.3686	11.1022	18.618	6.98102	3.9355	9.51583	166.856	20.2931	6.79962	25.4393	11.0925	1.638	3.11234	0.0217592	0.704113
ENSECAG00000020711	DIPK1A	1276.5	1263.88	1463.77	1014.2	1070.44	1131.75	967.914	990.366	1490.68	1803.28	1569.64	1554.44	1499.42	1109.55	1636.42	1205.75	941.262	1334.29	929.925	0.366	1.28877	0.0217573	0.704113
ENSECAG00000021477	NDUFV1	3257.34	3180.88	2858.85	3127.87	3442.13	4126.54	4608.77	3264.79	3119.16	2680.35	3236.67	2645.81	3355.67	3553.21	3228.44	2785.22	3253.13	2631.69	3532.97	-0.261	-1.19831	0.0216884	0.704113
ENSECAG00000001155	SPG11	2799.43	2475.9	2706.46	3043.29	2440.27	2531.21	2255.49	2874.38	2668.19	4082.01	3400.89	3177.14	2593.49	2793.85	3090.67	2416.56	3215.25	2672.39	1952.29	0.28	1.21419	0.021945	0.704285
ENSECAG00000002745	MARCHF8	425.081	402.241	541.937	288.673	372.981	215.468	203.419	485.158	674.654	440.758	483.113	401.021	452.582	384.44	289.32	541.148	405.063	525.957	543.535	0.521	1.43495	0.0218394	0.704285
ENSECAG00000003462	RUNX1	1769.39	2243.02	1571.08	808.004	1533.74	1042.52	1402.13	1165.32	2895.46	1882.66	2385.97	1660.71	1172.78	839.296	2580.91	3164.03	2658.65	1567.06	1275.64	0.641	1.55941	0.0219309	0.704285
ENSECAG00000008876	PTPRE	231.715	189.477	218.921	211.786	245.866	245.938	115.121	187.93	227.271	251.465	216.255	347.5	217.764	218.864	424.029	233.37	176.79	200.334	242.187	0.397	1.31677	0.0219523	0.704285
ENSECAG00000036956	ENSECAG00000036956	343.919	317.559	345.552	295.662	232.486	324.29	209.007	329.467	302.431	515.698	393.842	529.782	289.915	622.335	453.114	358.511	221.473	223.865	225.548	0.487	1.40153	0.0219182	0.704285
ENSECAG00000012685	SLC10A6	62.387	20.1121	56.8765	43.3358	43.4866	26.1174	17.3241	50.7174	144.952	43.0211	26.7335	119.453	125.936	53.2887	104.094	118.376	73.8244	34.979	20.3363	0.822	1.76786	0.0220605	0.704584
ENSECAG00000017118	TLE7	1.236	3.17559	4.29257	6.29069	0	0	2.23537	0.393158	0	0.555111	0	0.775669	2.62366	1.90317	0	0	0	0	0	-2.981	-7.89533	0.0220419	0.704584
ENSECAG00000035578	ENSECAG00000035578	1.707	3.17559	0	1.39793	0	10.8822	2.79421	1.57263	0	0.555111	0	0	3.9355	0	0	1.69109	0.971374	1.90794	1.84876	-2.315	-4.97605	0.0220344	0.704584
ENSECAG00000013654	POLR2I	1146.84	1289.29	854.221	1250.45	1232.68	1556.16	1968.24	867.308	1077.3	933.419	1188.69	985.876	973.379	1008.68	1288.93	1011.27	1206.45	924.717	1026.06	-0.345	-1.27015	0.022168	0.706961
ENSECAG00000034693	C9orf43	129.736	194.769	75.12	146.084	68.575	176.292	206.213	114.409	96.6348	73.2747	105.979	131.088	195.463	89.4488	120.933	147.125	103.937	147.548	142.354	-0.462	-1.37745	0.0222161	0.707439
ENSECAG00000009388	IQCD	33.53	42.3412	18.2434	48.2286	33.4512	34.8231	42.472	34.5979	32.2116	22.7596	17.6632	31.0268	43.2905	41.8697	18.3695	28.7485	34.9695	26.7112	51.7652	-0.544	-1.45801	0.0223292	0.707876
ENSECAG00000010196	TCIRG1	1327.8	1363.39	1167.58	1619.5	1443.42	1395.1	2054.3	1521.13	1508.58	988.653	1567.25	1007.59	1454.82	963.002	1386.9	1197.29	1264.73	852.851	1144.38	-0.369	-1.29146	0.0222698	0.707876
ENSECAG00000028122	ENSECAG00000028122	6.298	13.7609	7.512	11.1834	8.3628	10.8822	8.38263	6.29054	8.94766	6.93889	5.25123	3.10268	3.9355	5.7095	0	5.07326	4.85687	3.17991	0	-1.067	-2.09507	0.022302	0.707876
ENSECAG00000011404	SAA1	23.313	1.05853	6.43885	6.29069	1.67256	0	9.50031	6.68369	0	11.3798	4.29646	45.7645	1.31183	5.7095	315.343	1.69109	0	0.635981	1.84876	3.141	8.82135	0.0225439	0.712367
ENSECAG00000013213	BRD7	5973.34	6136.29	5776.72	5423.97	6534.69	6718.69	6846.93	5273.04	5959.14	4927.17	5988.31	5316.44	6648.36	5172.81	5115.9	6551.27	6474.21	6717.87	5938.21	-0.154	-1.11265	0.0225709	0.712367
ENSECAG00000019502	AP1M1	2565.58	2636.8	2183.84	2527.46	2625.92	3147.14	3228.99	3006.88	2446.29	2527.14	2344.44	2351.83	2707.62	2976.55	2216.59	2198.41	2313.81	2204.31	2536.49	-0.233	-1.17528	0.0225077	0.712367
ENSECAG00000007800	ESYT2	2702.36	2348.88	3121.77	2616.93	2630.94	2498.56	1285.9	2367.6	3149.58	2675.91	2771.22	3085.61	2660.4	3243	2864.11	3108.22	2777.16	2926.15	2510.61	0.315	1.24401	0.0226327	0.712525
ENSECAG00000029550	ENSECAG00000029550	85.003	60.3362	119.119	73.3913	78.6103	65.2934	62.0315	65.2643	64.4232	122.957	85.4518	89.202	73.4626	100.868	73.478	82.8633	107.823	127.832	77.6478	0.453	1.36888	0.0226426	0.712525
ENSECAG00000015095	NCF1	4.609	1.05853	1.07314	0.698965	0	4.35289	1.11768	2.35895	1.78953	2.22044	4.29646	0	0	1.90317	52.0469	3.38218	2.91412	1.90794	1.84876	2.46	5.50217	0.0227231	0.714007
ENSECAG00000014535	PLEKHJ1	252.002	244.52	247.896	278.887	222.45	250.291	495.693	290.937	144.952	220.102	207.185	207.104	317.463	169.382	254.111	206.313	322.496	245.489	210.758	-0.426	-1.3435	0.0227573	0.714032
ENSECAG00000013775	STX10	463.542	465.753	351.991	458.521	389.706	568.052	859.499	455.671	420.54	373.312	366.154	341.295	522.109	412.987	454.645	451.52	434.204	468.718	549.081	-0.353	-1.27721	0.0228069	0.714539
ENSECAG00000022077	ELF2	1828.49	1528.52	1843.66	1790.75	1898.36	1588.81	1417.78	1642.22	2077.65	1727.78	2000.72	2336.32	1873.3	1543.47	2121.68	1966.74	1857.27	1915.58	1782.2	0.228	1.17121	0.0228895	0.715029
ENSECAG00000023194	XYLB	351.142	228.642	387.404	267.704	357.928	250.291	228.566	351.484	506.438	383.859	400.048	480.915	288.603	275.959	283.196	368.657	610.023	340.25	310.591	0.472	1.38703	0.0228794	0.715029
ENSECAG00000019258	MRPL21	1383.48	1521.11	1208.36	1225.98	1532.06	1684.57	2067.72	1288.38	1309.94	1283.97	1205.4	1099.12	1385.29	1591.05	1374.65	1229.42	1405.58	1164.48	1325.56	-0.271	-1.20664	0.0229839	0.715885
ENSECAG00000034476	ENSECAG00000034476	2473.45	2167.87	2262.18	2319.17	2186.04	1991.45	2607.56	2433.65	2381.87	2490.51	3101.09	3314.44	1708.01	2137.26	2521.21	2994.92	2592.6	2668.58	2643.72	0.275	1.20999	0.0229605	0.715885
ENSECAG00000005285	DIPK1B	50.177	61.3947	45.072	53.8203	40.1414	91.4107	54.2077	69.1959	17.8953	27.2004	38.1908	18.6161	74.7744	39.9665	30.6158	76.099	49.5401	33.707	81.3453	-0.717	-1.64376	0.023185	0.71632
ENSECAG00000008976	EFCAB14	2772.8	2627.27	3600.39	1765.59	2801.54	1780.33	1827.97	2749.36	4677.84	2789.99	3379.88	3003.39	2178.95	2160.09	2850.33	2957.71	3213.31	2386.84	3159.53	0.434	1.35097	0.0231962	0.71632
ENSECAG00000012658	MICOS13	1628.38	1774.1	1405.82	1415.4	1993.69	2102.45	2734.97	1330.84	1798.48	1494.08	1349.57	1299.25	1588.63	1861.3	1688.46	1364.71	1595	1125.69	1388.42	-0.365	-1.28788	0.023212	0.71632
ENSECAG00000014135	SLA2	5.207	0	4.29257	2.79586	5.01768	0	1.11768	18.0853	1.78953	3.60822	3.34169	5.42969	0	0	36.739	1.69109	4.85687	1.27196	3.69751	2.077	4.21929	0.0230771	0.71632
ENSECAG00000015927	CABLES1	964.193	962.203	1404.74	1364.38	841.298	1086.05	898.618	1571.85	814.237	912.88	701.278	1059.56	889.422	1198.99	613.847	662.906	561.454	972.416	839.336	-0.412	-1.33053	0.0231174	0.71632
ENSECAG00000019034	NMRAL1	830.357	852.116	607.399	801.014	899.837	1205.75	1107.07	997.836	780.236	512.645	854.041	883.487	722.819	968.712	664.363	745.77	711.046	630.258	1002.03	-0.373	-1.29504	0.0232325	0.71632
ENSECAG00000036575	MACIR	113.769	158.779	174.922	71.2945	150.53	161.057	157.035	104.973	110.951	68.8338	129.849	64.3806	78.7099	148.447	21.4311	94.7009	134.05	131.012	86.8916	-0.655	-1.57462	0.023166	0.71632
ENSECAG00000000711	COIL	823.376	779.078	768.37	770.959	832.935	739.992	743.26	772.95	798.132	990.041	814.418	850.134	825.142	791.717	805.196	705.184	960.689	966.692	905.891	0.19	1.14076	0.0234622	0.716616
ENSECAG00000010619	F12	247.904	192.652	263.993	304.749	316.114	335.173	287.804	274.818	211.165	156.264	186.18	229.598	337.141	239.799	378.105	209.695	245.758	156.451	136.808	-0.453	-1.36888	0.0234143	0.716616
ENSECAG00000016625	PCLO	792.887	348.256	1187.97	582.937	403.087	674.698	362.13	522.508	626.336	1482.42	1474.16	2045.44	735.938	323.538	760.803	1151.63	999.544	383.497	207.061	0.926	1.9	0.0233695	0.716616
ENSECAG00000018724	ETNPPL	16.226	16.9365	8.58514	2.79586	25.0884	2.17645	6.7061	5.50422	37.5802	23.0371	15.7537	23.2701	24.9248	5.7095	27.5542	23.6752	10.6851	20.9874	11.0925	1.111	2.15995	0.0235388	0.716616
ENSECAG00000019336	UBN1	3795.78	3458.22	4305.45	3391.38	3069.15	2835.91	2589.12	4611.75	4149.93	3770.04	3660.11	4513.62	3473.73	3439.02	4047.41	3607.09	3619.34	5558.48	4224.41	0.323	1.25093	0.0233326	0.716616
ENSECAG00000020738	CDH26	6.558	0	7.512	4.89276	1.67256	2.17645	1.11768	13.3674	1.78953	12.7676	4.29646	12.4107	7.87099	17.1285	6.12316	0	3.8855	2.54393	18.4876	1.472	2.77406	0.0233965	0.716616
ENSECAG00000021317	HSCB	257.613	309.091	216.775	276.091	222.45	300.35	504.634	224.493	223.692	209.832	189.999	192.366	299.098	190.317	266.358	241.826	191.361	206.694	371.6	-0.453	-1.36888	0.0234957	0.716616
ENSECAG00000022099	ARMC1	648.411	558.903	686.811	542.397	607.139	583.288	604.108	569.687	742.656	714.706	716.554	751.624	651.98	717.494	676.61	666.289	757.672	637.253	486.223	0.231	1.17365	0.023544	0.716616
ENSECAG00000030092	ENSECAG00000030092	892.792	663.698	1353.23	721.332	292.698	531.053	388.954	572.046	909.083	1795.23	1201.1	1545.91	1579.45	875.456	551.085	392.332	412.834	1698.71	586.056	0.871	1.82893	0.0234941	0.716616
ENSECAG00000008841	SLC39A5	2.273	0	4.29257	2.0969	3.34512	6.52934	1.11768	4.32474	1.78953	0.832667	0	0.775669	6.55916	0	0	6.76435	0	0.635981	1.84876	-1.923	-3.79211	0.0237435	0.718518
ENSECAG00000009544	RASAL1	3.202	0	2.14628	0.698965	5.01768	0	0	2.75211	7.15813	1.94289	6.68338	1.55134	7.87099	5.7095	6.12316	6.76435	1.94275	1.27196	0	2.031	4.08688	0.0238354	0.718518
ENSECAG00000010148	TMEM101	526.645	568.43	519.401	545.193	563.653	583.288	586.225	602.319	554.755	523.747	453.515	508.063	484.066	565.24	451.583	488.724	585.739	464.902	430.76	-0.201	-1.14949	0.0238227	0.718518
ENSECAG00000014801	ANXA9	49.444	25.4047	7.512	16.0762	43.4866	41.3525	53.09	12.5811	57.265	28.8658	63.4921	57.3995	53.7851	7.61267	79.6011	60.8792	144.735	61.0542	75.799	0.918	1.88949	0.0237633	0.718518
ENSECAG00000015181	NFKBID	269.831	330.261	181.361	404.002	284.335	337.349	402.925	272.459	162.847	210.387	276.883	179.955	293.85	211.251	353.613	229.988	266.157	206.058	253.28	-0.444	-1.36037	0.0238419	0.718518
ENSECAG00000022289	TMPRSS2	71.346	103.736	97.6559	149.579	91.9908	89.2343	39.1189	80.9906	37.5802	45.5191	70.1755	108.594	107.57	26.6443	21.4311	43.9683	53.4256	37.5229	79.4965	-0.806	-1.74836	0.0237748	0.718518
ENSECAG00000023797	KCNH2	59.192	28.5803	72.9737	34.2493	45.1591	17.4116	61.4726	73.9138	82.3185	51.9029	91.6578	56.6239	60.3443	72.3203	56.6393	32.1307	69.9389	61.6902	96.1354	0.661	1.58118	0.0237989	0.718518
ENSECAG00000011423	HSD17B1	18.849	27.5218	11.8046	21.6679	11.7079	30.4702	43.5897	20.0511	14.3163	14.988	10.0251	17.8404	18.3656	5.7095	26.0234	16.9109	12.6279	17.1715	18.4876	-0.741	-1.67133	0.0239113	0.719596
ENSECAG00000004778	RTN4R	1140.04	1178.14	954.023	1476.21	884.784	1754.22	1284.78	1170.83	946.663	686.117	1054.54	718.27	1195.08	1520.63	939.906	1085.68	1336.61	1027.11	1307.07	-0.389	-1.30949	0.0240476	0.721489
ENSECAG00000013180	LRP5	964.344	977.023	669.641	1153.99	816.209	1257.99	1204.86	1139.77	735.498	674.183	712.735	791.183	1012.73	1069.58	838.874	1040.02	1075.31	1201.37	987.236	-0.331	-1.25788	0.0240655	0.721489
ENSECAG00000022899	ARSG	216.092	122.789	260.774	266.306	140.495	165.41	138.034	227.246	252.324	289.49	257.788	349.051	165.291	157.963	168.387	175.873	159.305	188.251	404.878	0.515	1.42899	0.0240899	0.721489
ENSECAG00000024658	CAP1	15190.5	13614.8	15426.4	13255.9	16827.6	12201.2	12396.8	17278.1	16943.3	15419.3	17454.1	15325.7	14302.9	18013.5	14665	14071.5	15584.7	14480	16167.4	0.204	1.15189	0.0241093	0.721489
ENSECAG00000023822	NXPH2	5.851	3.17559	0	8.38758	3.34512	32.6467	11.1768	1.57263	0	3.33067	0.954769	0.775669	30.1721	1.90317	0	3.38218	1.94275	2.54393	0	-1.893	-3.71407	0.0243408	0.727399
ENSECAG00000001222	MRPL36	422.901	422.353	411.013	414.486	441.556	533.229	721.465	376.253	334.643	331.401	333.214	285.446	389.614	572.853	439.337	361.893	415.748	380.317	447.399	-0.374	-1.29594	0.0245269	0.728236
ENSECAG00000001312	GPR146	46.769	40.2241	36.4868	69.1976	55.1945	126.234	44.7074	32.239	57.265	46.9069	26.7335	31.8024	32.7958	68.514	26.0234	43.9683	28.1699	45.7907	29.5801	-0.651	-1.57026	0.0253541	0.728236
ENSECAG00000003398	MARCKS	1663.81	1758.22	1523.86	1232.97	2216.14	988.106	1547.99	1444.46	1716.16	2226.27	2162.07	1677	1713.25	1419.76	2236.49	1403.6	1543.51	1792.83	1345.89	0.347	1.27191	0.0253279	0.728236
ENSECAG00000006062	GPR158	2.504	1.05853	2.14628	0.698965	0	0	0	0.786317	7.15813	1.11022	6.206	9.30803	5.24733	0	4.59237	6.76435	0	0	0	2.7	6.49802	0.0255617	0.728236
ENSECAG00000006253	ICOS	7.057	2.11706	2.14628	0.698965	0	0	2.79421	13.3674	3.57907	3.88578	7.16077	4.65402	2.62366	0	73.478	0	0	1.27196	9.24378	2.433	5.40015	0.0252641	0.728236
ENSECAG00000006301	METTL4	73.326	48.6923	131.996	46.8307	70.2475	67.4698	35.7659	65.6575	69.7918	123.512	79.7232	81.4453	57.7206	110.384	64.2932	54.1148	66.0534	83.3136	62.8577	0.529	1.44293	0.024841	0.728236
ENSECAG00000006819	DNAJC11	2140.37	2093.77	2147.36	1903.98	2145.89	1734.63	1885.53	2397.09	2152.81	2270.68	2101.92	2320.8	1889.04	2388.47	2077.28	2102.02	2444.95	2266.64	2203.72	0.175	1.12896	0.0245737	0.728236
ENSECAG00000007648	TMEM135	739.383	646.761	920.756	741.602	702.475	576.758	401.807	672.301	1055.82	938.415	822.056	833.069	839.572	795.524	656.709	645.996	639.164	743.462	676.645	0.34	1.26576	0.0249084	0.728236
ENSECAG00000008668	CSF3	131.961	188.418	66.5348	240.444	71.9201	165.41	263.215	101.435	110.951	64.6705	91.1804	73.6886	140.366	43.7728	101.032	167.418	96.166	192.702	195.968	-0.711	-1.63694	0.0254159	0.728236
ENSECAG00000008777	MAP1B	4156.77	3717.55	6427.05	4060.29	3833.51	3689.08	1132.21	4102.22	3734.75	6460.66	6364.49	5843.12	2358.67	4565.7	3943.32	3745.76	4019.55	3958.35	2865.57	0.524	1.43794	0.0253906	0.728236
ENSECAG00000009445	CCDC154	3.549	1.05853	3.21943	2.0969	3.34512	0	0	2.35895	1.78953	3.05311	6.206	3.87835	5.24733	0	3.06158	6.76435	8.74237	3.81589	9.24378	1.63	3.09513	0.0250235	0.728236
ENSECAG00000009805	DCXR	1849.43	1963.57	1568.93	1856.45	2523.89	2032.8	3187.08	1884.8	1750.16	1471.88	1964.91	1617.27	2043.83	1307.48	2256.39	1381.62	1740.7	1070.36	1667.58	-0.409	-1.32777	0.0255408	0.728236
ENSECAG00000010019	NUDT15	87.176	53.985	103.022	88.0696	71.9201	43.5289	96.6797	90.8196	87.6871	125.455	92.1352	120.229	68.2153	110.384	93.3783	84.5544	69.9389	89.6734	79.4965	0.406	1.32501	0.0249922	0.728236
ENSECAG00000010701	EIF6	6712.68	9953.35	4390.23	5112.23	6558.11	8244.38	14246	5025.74	7276.24	4927.44	6869.56	5598.78	7472.19	5328.87	5419	7998.85	7665.11	3637.81	5104.42	-0.446	-1.36226	0.0254287	0.728236
ENSECAG00000011301	SPINT2	10128.8	9370.1	9121.71	9059.99	10744.5	13374.3	16744	8526.03	9552.52	6686.31	9329.52	8471.08	10578.6	8672.73	12016.7	12350	9579.69	8413.4	9726.31	-0.335	-1.26138	0.0255207	0.728236
ENSECAG00000011588	C2orf80	56.498	34.9315	57.9497	34.9483	20.0707	45.7054	73.2083	43.2474	68.0022	97.9771	59.6731	52.7455	61.6561	53.2887	45.9237	79.4811	57.3111	66.1421	64.7065	0.574	1.48865	0.0244622	0.728236
ENSECAG00000011738	GET4	2079.45	2127.64	1990.68	1694.29	2732.96	2637.85	3092.63	1544.33	2247.65	1712.24	1684.69	1291.49	2558.07	1929.81	2032.89	2374.29	2506.15	1434.77	1837.66	-0.373	-1.29504	0.0245684	0.728236
ENSECAG00000011887	ADAMTSL2	124.152	147.136	66.5348	267.005	75.2652	184.998	160.388	106.939	91.2662	100.753	90.703	114.023	167.914	72.3203	117.871	111.612	120.45	113.841	125.715	-0.565	-1.47939	0.0252869	0.728236
ENSECAG00000012270	RAB3GAP1	2355.32	2379.57	2551.93	2218.52	2135.86	1604.04	2080.01	2360.13	2601.98	2459.14	2569.28	2600.82	2408.52	2015.45	2256.39	2771.69	2504.2	2602.44	2275.82	0.225	1.16878	0.0249994	0.728236
ENSECAG00000012848	IPO8	2494.89	2229.26	3368.59	2208.03	2112.44	1839.1	1504.4	3199.92	2607.35	3025.08	2702	2948.32	2039.9	2986.07	1873.69	2276.2	2511.97	2970.67	2505.07	0.344	1.26927	0.0249244	0.728236
ENSECAG00000013117	POLM	715.4	817.185	604.179	655.629	853.006	903.225	948.914	849.615	483.174	795.474	642.559	668.627	687.4	719.397	630.686	664.598	614.88	680.5	658.157	-0.285	-1.21841	0.0249815	0.728236
ENSECAG00000013161	ZNF471	137.539	128.082	148.094	136.298	120.424	106.646	64.8257	101.042	141.373	131.006	152.286	202.45	123.312	95.1583	142.364	165.727	169.019	199.698	147.901	0.457	1.37268	0.025421	0.728236
ENSECAG00000013322	PNKD	4470.48	4547.44	4195.99	5326.11	4454.03	5160.35	5833.19	4563.78	3460.96	3622.1	4058.25	4460.1	3884.33	4508.6	5008.75	4571.01	4135.14	3990.15	4688.45	-0.238	-1.17936	0.0254781	0.728236
ENSECAG00000015061	MCMBP	1945.77	1866.19	2138.77	1752.31	1689.29	1551.81	1481.49	1868.29	2576.93	1896.81	1889.49	2008.98	1881.17	2295.22	1976.25	1953.21	1855.32	2451.07	1891.28	0.252	1.19086	0.025423	0.728236
ENSECAG00000016485	ABLIM2	1383.72	1263.88	1857.61	775.851	1609	796.579	937.737	983.289	2066.91	1401.1	1690.9	1703.37	1100.63	947.777	1696.12	1838.21	1862.12	1043.01	1332.95	0.512	1.42603	0.0246853	0.728236
ENSECAG00000016498	FXYD3	13357.2	12703.4	9620.72	14969.7	12453.9	17709.7	26716	13092.2	13893.9	10370.6	10262.3	7859.86	12470.3	13544.8	16073.3	11655	11640.9	10694.7	14697.6	-0.441	-1.35754	0.0255262	0.728236
ENSECAG00000019955	COQ8A	1113.82	1383.5	933.634	1390.94	986.81	1318.93	1432.31	1311.97	765.92	980.881	1140.47	877.282	1206.89	959.196	811.319	1068.77	904.349	1139.04	1436.48	-0.336	-1.26225	0.0251987	0.728236
ENSECAG00000020819	AGER	87.117	69.8629	86.9245	156.568	118.752	167.586	98.3562	136.819	7.15813	102.696	66.3564	99.2857	53.7851	64.7077	81.1319	59.1881	60.2252	61.0542	77.6478	-0.711	-1.63694	0.0249788	0.728236
ENSECAG00000023009	LCP1	188.362	47.6338	108.387	165.655	33.4512	82.7049	130.21	242.579	85.8976	175.693	105.979	152.807	78.7099	106.577	1472.62	138.669	67.0248	77.5897	118.32	1.242	2.36526	0.0250884	0.728236
ENSECAG00000023202	LPCAT3	4890.8	4289.16	5264.84	3593.38	5624.82	4281.07	3273.7	4380.57	6123.78	5168.09	4536.58	4415.89	4714.72	5416.41	6060.4	5710.8	5820.47	4650.93	4708.78	0.287	1.2201	0.0249481	0.728236
ENSECAG00000031888	ENSECAG00000031888	159.364	166.189	147.02	205.496	142.168	167.586	190.565	203.263	121.688	111.022	147.512	121.004	217.764	129.415	139.302	199.548	119.479	158.359	181.178	-0.371	-1.29325	0.0253227	0.728236
ENSECAG00000034020	KCNG2	1.222	5.29265	1.07314	2.79586	0	2.17645	2.23537	2.75211	0	0.277556	0.954769	0	1.31183	0	0	0	0	1.27196	1.84876	-2.27	-4.82323	0.0249151	0.728236
ENSECAG00000034551	ENSECAG00000034551	2.187	7.40971	2.14628	9.08655	1.67256	2.17645	2.23537	2.35895	1.78953	1.38778	1.43215	0	1.31183	0	0	1.69109	0.971374	0	3.69751	-1.907	-3.75028	0.0254644	0.728236
ENSECAG00000036667	ENSECAG00000036667	2.62	0	0	0	0	0	0	9.04264	1.78953	3.60822	1.43215	3.10268	2.62366	1.90317	19.9003	0	0	1.90794	1.84876	2.794	6.9355	0.0253309	0.728236
ENSECAG00000041819	ATRAID	4868.88	5459.89	4762.61	5093.36	4994.26	5436.76	5458.21	4955.37	3826.02	4720.94	4969.57	4540.77	5385.07	4999.62	4698	4210.81	4919.04	4776.22	4433.32	-0.165	-1.12117	0.0250993	0.728236
ENSECAG00000000324	RASEF	30.571	19.0535	9.65828	13.9793	28.4335	19.588	12.2945	28.3074	41.1592	33.0291	21.4823	88.4263	27.5485	32.3538	19.9003	84.5544	24.2844	20.3514	25.8826	0.86	1.81504	0.025614	0.728753
ENSECAG00000000401	ENSECAG00000000401	1.736	0	0	0.698965	0	0	0	1.17948	5.3686	1.94289	0.477384	0	0	5.7095	10.7155	0	3.8855	1.27196	0	3.139	8.80913	0.0261546	0.729669
ENSECAG00000000723	MMAB	539.473	492.216	507.596	623.477	306.078	872.755	974.621	552.388	413.382	341.393	342.285	459.972	498.496	603.304	509.753	459.976	1046.17	331.346	375.298	-0.55	-1.46409	0.025989	0.729669
ENSECAG00000005838	MOGAT1	9.59	12.7024	7.512	13.9793	1.67256	13.0587	34.0894	9.82896	26.843	5.55111	4.29646	1.55134	7.87099	5.7095	1.53079	6.76435	3.8855	12.0836	3.69751	-1.272	-2.41496	0.0262738	0.729669
ENSECAG00000007595	THSD7B	5.696	4.23412	3.21943	2.79586	3.34512	0	0.558842	17.6921	0	13.0451	7.63815	6.20535	1.31183	7.61267	1.53079	0	0.971374	10.1757	22.1851	1.903	3.7399	0.0257854	0.729669
ENSECAG00000008063	SAMD14	46.174	31.7559	62.2423	67.7996	127.115	52.2347	59.7961	129.742	14.3163	24.4249	58.7183	10.0837	9.18282	30.4507	4.59237	86.2455	9.71374	30.5271	22.1851	-1.146	-2.21299	0.0262259	0.729669
ENSECAG00000010166	PYCARD	455.858	586.425	271.505	528.418	734.254	657.287	616.962	517.397	458.12	379.418	556.153	282.344	324.022	393.955	407.19	448.138	320.553	213.054	510.257	-0.516	-1.42998	0.0258526	0.729669
ENSECAG00000012384	TRMT2A	2225.52	2390.16	1839.37	2106.68	2375.04	2550.79	3265.87	2191.47	2108.07	2050.58	1930.54	1765.42	2125.17	2407.51	2172.19	2271.13	2515.86	2131.81	1861.7	-0.237	-1.17854	0.0262042	0.729669
ENSECAG00000015062	TMA16	233.753	201.121	201.751	130.008	163.911	261.174	215.154	211.519	220.113	293.099	217.687	313.37	255.807	281.669	272.481	192.784	250.615	325.623	199.666	0.379	1.30044	0.0260708	0.729669
ENSECAG00000017426	FGF11	26.271	47.6338	28.9748	44.0348	33.4512	17.4116	27.3833	45.2132	16.1058	23.3147	20.5275	24.0457	17.0538	5.7095	15.3079	28.7485	20.3989	27.9832	29.5801	-0.623	-1.54007	0.0262219	0.729669
ENSECAG00000018122	MTFP1	74.122	59.2776	68.6811	123.018	36.7963	87.0578	197.83	115.195	46.5278	77.438	50.1254	80.6696	45.9141	64.7077	24.4927	59.1881	48.5687	65.5061	83.1941	-0.74	-1.67018	0.0262857	0.729669
ENSECAG00000018498	ERMP1	700.506	628.766	873.538	588.529	672.369	461.407	325.805	762.334	1102.35	762.168	738.991	909.86	613.937	711.784	523.531	803.267	712.989	777.805	639.67	0.431	1.34817	0.0259802	0.729669
ENSECAG00000018541	C2CD2L	951.259	990.783	738.322	1212.01	1082.15	1656.28	704.141	1195.99	912.662	825.45	818.714	1113.09	806.777	947.777	848.058	906.423	986.916	609.906	767.234	-0.372	-1.29415	0.026295	0.729669
ENSECAG00000019497	INPP5D	65.715	35.99	55.8034	70.5955	70.2475	41.3525	34.0894	101.042	41.1592	70.7767	60.1504	55.8482	48.5378	64.7077	202.064	60.8792	40.7977	60.4182	68.404	0.625	1.54221	0.0261521	0.729669
ENSECAG00000022349	SEPTIN8	2939.18	2755.35	3476.98	2437.99	3378.57	2122.03	2468.41	3011.59	3387.59	3145.26	3590.89	3520.76	2213.06	2523.6	3015.66	2923.89	3313.36	2680.66	2939.52	0.259	1.19665	0.0259465	0.729669
ENSECAG00000023217	KLHL17	1034.05	1163.32	696.469	1213.4	1018.59	1499.57	1171.33	1052.49	787.394	779.376	957.156	902.879	1319.7	753.654	1131.25	1232.8	991.773	850.943	1090.77	-0.332	-1.25876	0.0259285	0.729669
ENSECAG00000029061	DMRTA2	3.138	0	1.07314	0.698965	3.34512	6.52934	26.8244	2.75211	0	1.11022	1.90954	0	1.31183	1.90317	0	1.69109	4.85687	0.635981	1.84876	-2.11	-4.31691	0.0257661	0.729669
ENSECAG00000029282	UQCRQ	3574.68	3561.95	2997.29	3364.12	4445.66	3943.72	6569.19	3286.8	3400.11	3058.11	3350.28	2869.2	3532.76	3503.73	3954.03	3157.26	3256.05	2638.69	3455.33	-0.345	-1.27015	0.0261143	0.729669
ENSECAG00000035497	ENSECAG00000035497	50.213	65.6288	51.5108	35.6472	71.9201	97.9401	65.3845	28.7006	37.5802	28.3107	43.9194	35.6808	45.9141	22.838	52.0469	77.79	56.3397	33.071	53.6139	-0.609	-1.5252	0.0258571	0.729669
ENSECAG00000041490	ENSECAG00000041490	274.303	249.813	358.43	239.745	230.813	169.763	56.443	301.553	400.855	278.943	263.994	340.519	304.345	285.475	263.296	302.705	313.754	264.568	312.44	0.562	1.47631	0.025697	0.729669
ENSECAG00000000134	MEGF9	1723.13	1427.96	2440.33	1383.25	1562.17	1101.28	739.348	1639.08	3316	1705.02	1752.96	2311.49	1155.72	1360.76	1561.41	2074.96	1987.43	1844.35	1652.79	0.527	1.44093	0.0263958	0.729828
ENSECAG00000006632	HAPLN2	19.185	17.995	19.3166	17.4741	28.4335	26.1174	32.9717	15.7263	12.5267	8.32667	9.54769	12.4107	15.742	15.2253	22.9619	30.4396	13.5992	9.53972	36.9751	-0.759	-1.69232	0.0265125	0.729828
ENSECAG00000007125	ANKRD17	6156.34	6097.13	6815.53	6334.02	6096.48	4938.36	2782.47	5896.2	7059.71	6630.53	6427.03	6852.26	5715.65	5640.98	7154.92	7061.98	7040.52	6761.12	5509.3	0.338	1.264	0.0264654	0.729828
ENSECAG00000008588	ACOX3	1043.06	1126.28	950.804	982.046	1021.93	1181.81	1233.92	958.913	1034.35	931.477	863.111	912.187	1210.82	982.034	903.167	1165.16	1247.24	969.872	1100.01	-0.176	-1.12975	0.0264464	0.729828
ENSECAG00000011944	SNRPB	5326.37	5804.97	4499.69	5144.38	6292.17	6235.52	8579.9	5109.09	4459.52	4501.67	4707.01	3822.5	5222.4	6643.95	5872.11	4176.99	4852.01	4911.05	5039.71	-0.324	-1.2518	0.0266233	0.729828
ENSECAG00000013379	ABCA4	80.188	133.375	86.9245	65.7027	157.221	119.705	33.5305	25.1621	80.529	58.2867	4.29646	93.0803	179.721	85.6425	99.5014	111.612	16.5134	44.5187	48.0677	-1.016	-2.0223	0.0266423	0.729828
ENSECAG00000015392	NLRC3	31.36	14.8194	15.024	28.6576	35.1238	13.0587	8.38263	21.2306	26.843	39.968	25.7788	39.5591	38.0431	17.1285	156.141	54.1148	1.94275	10.1757	18.4876	1.109	2.15696	0.0266123	0.729828
ENSECAG00000016995	CAPZA1	2273.07	1997.44	2275.06	2176.58	2165.97	1752.04	1907.33	2674.26	2616.3	2549.9	2258.98	2481.37	2318.01	2790.04	2207.4	2152.75	2334.21	2242.47	2015.14	0.21	1.15669	0.0265695	0.729828
ENSECAG00000034395	MHCB3	307.444	284.744	346.625	987.638	152.203	176.292	472.222	423.039	103.793	125.178	98.3412	111.696	705.766	529.08	601.601	45.6594	77.7099	89.0374	203.363	-1.198	-2.29421	0.0263929	0.729828
ENSECAG00000036525	ENSECAG00000036525	10.184	4.23412	7.512	18.8721	20.0707	17.4116	20.1183	3.14527	14.3163	3.33067	9.0703	7.75669	14.4302	3.80633	3.06158	11.8376	3.8855	3.81589	16.6388	-1.1	-2.14355	0.02662	0.729828
ENSECAG00000001140	ANAPC11	365.465	360.958	326.235	364.86	413.122	411.348	605.785	327.501	409.803	287.27	337.511	343.622	304.345	317.829	378.105	360.202	368.151	293.823	367.903	-0.304	-1.23456	0.0267772	0.730714
ENSECAG00000005525	GJA1	465565	482295	682059	364844	430351	305327	319101	502265	553082	642433	600140	531080	442725	416921	440230	386348	409643	526465	344871	0.351	1.27544	0.0267549	0.730714
ENSECAG00000015824	APOM	19.18	8.46823	13.9508	11.8824	20.0707	8.70578	118.475	18.4784	17.8953	5.27356	21.4823	6.98102	9.18282	5.7095	12.2463	15.2198	13.5992	20.9874	16.6388	-1.081	-2.1155	0.026743	0.730714
ENSECAG00000013120	SLC26A6	2592.62	3106.78	1906.97	2599.45	2415.18	3380.02	3122.81	2825.63	1900.48	2336.46	2095.72	2437.15	3194.31	2622.56	2556.42	2293.12	2601.34	2782.42	2490.28	-0.264	-1.2008	0.0269069	0.731806
ENSECAG00000013427	RAB23	327.214	274.159	303.699	318.728	254.229	252.468	263.215	344.014	332.853	394.962	297.411	414.983	389.614	333.054	350.551	322.998	220.502	467.446	354.961	0.332	1.25876	0.0268534	0.731806
ENSECAG00000036387	KLHL42	293.654	252.989	377.746	269.102	205.725	241.586	167.094	271.672	345.38	368.594	356.129	428.945	251.872	294.991	310.751	297.631	248.672	449.003	147.901	0.476	1.39088	0.02692	0.731806
ENSECAG00000022440	HCFC1	3041.27	3032.69	3327.81	3211.75	2528.91	2548.62	1287.01	3687.43	2934.83	3547.16	3302.55	3217.48	2008.41	3368.6	2822.78	3224.9	3172.51	4049.29	3470.12	0.386	1.30677	0.0269546	0.731817
ENSECAG00000010387	FAN1	2036.86	2297.01	1689.13	2337.34	2050.56	2378.86	2510.32	1994.49	1632.05	1987.85	1761.07	2336.32	2624.98	1669.08	1951.76	1910.93	1877.67	2034.5	1619.51	-0.256	-1.19416	0.0270719	0.733355
ENSECAG00000013454	NDUFS3	2976.91	3175.59	2251.45	2935.65	3034.02	3741.31	4643.42	3059.17	2702.19	2560.73	2675.26	2343.3	3086.74	3448.54	3109.04	2423.33	2893.72	2411.64	3089.27	-0.301	-1.232	0.0272515	0.733355
ENSECAG00000016635	BAX	543.147	491.158	473.256	539.601	551.945	618.111	920.413	592.883	499.28	458.522	446.832	463.075	565.4	643.27	589.355	546.221	444.889	438.827	493.618	-0.328	-1.25527	0.027106	0.733355
ENSECAG00000016998	CD40	128.628	174.657	70.8274	236.25	118.752	113.175	209.566	163.947	68.0022	103.528	105.025	91.529	136.431	91.352	136.24	145.434	100.052	130.376	120.169	-0.534	-1.44794	0.0272422	0.733355
ENSECAG00000021302	POC1A	609.031	619.24	584.863	617.885	700.803	729.109	747.172	648.318	493.911	441.313	483.59	557.706	658.54	945.874	616.909	507.326	525.513	572.383	512.106	-0.319	-1.24747	0.0271531	0.733355
ENSECAG00000037393	TRNP1	54.024	35.99	80.4857	61.5089	45.1591	106.646	93.3266	84.5291	42.9488	46.3518	58.2409	55.0725	18.3656	78.0298	44.3929	27.0574	24.2844	33.071	36.9751	-0.682	-1.60436	0.0272028	0.733355
ENSECAG00000039585	ENSECAG00000039585	1.501	2.11706	0	2.79586	3.34512	0	4.47074	3.14527	3.57907	0.555111	0	0	2.62366	1.90317	0	0	0	0.635981	1.84876	-2.397	-5.26707	0.0272084	0.733355
ENSECAG00000022701	CCS	922.084	926.213	751.2	963.174	891.474	1168.75	1579.29	870.453	812.448	930.366	748.061	861.769	1023.23	980.131	875.613	725.477	801.384	693.856	994.631	-0.336	-1.26225	0.02734	0.73481
ENSECAG00000000184	CREB3	968.553	1095.58	765.15	1102.97	921.581	1101.28	1300.98	938.469	926.978	804.356	901.779	862.544	1122.93	947.777	1123.6	941.936	888.807	792.433	894.798	-0.246	-1.18591	0.0282512	0.736326
ENSECAG00000000787	ADAMTS16	8.689	0	4.29257	0	5.01768	2.17645	6.7061	1.57263	3.57907	5.82867	18.1406	56.6239	2.62366	0	41.3314	3.38218	1.94275	3.17991	0	2.333	5.03852	0.0315011	0.736326
ENSECAG00000000984	THEMIS	4.025	0	2.14628	1.39793	0	0	1.67653	4.32474	5.3686	2.22044	0	2.32701	0	0	44.3929	1.69109	1.94275	1.27196	3.69751	2.592	6.02934	0.0288	0.736326
ENSECAG00000001114	CCR5	22.932	1.05853	13.9508	13.2803	11.7079	8.70578	15.0887	30.6664	7.15813	20.5391	7.63815	11.635	5.24733	17.1285	192.88	16.9109	15.542	6.9958	16.6388	1.468	2.76638	0.0297853	0.736326
ENSECAG00000001267	TMEM45B	40.54	11.6438	125.558	36.3462	31.7786	100.117	83.8263	17.299	14.3163	21.3718	26.2561	39.5591	47.2259	39.9665	58.1701	47.3505	16.5134	3.17991	9.24378	-1.169	-2.24856	0.0317903	0.736326
ENSECAG00000001279	AGTR1	4.657	1.05853	1.07314	1.39793	3.34512	0	1.67653	2.75211	5.3686	3.05311	7.16077	6.20535	10.4947	22.838	0	8.45544	1.94275	6.9958	0	1.69	3.22657	0.0318789	0.736326
ENSECAG00000001807	ATXN7L3B	171.216	148.194	203.897	143.987	110.389	97.9401	108.415	193.041	214.744	140.166	168.039	207.879	203.334	150.35	185.226	226.606	204.96	160.267	214.456	0.405	1.32409	0.028212	0.736326
ENSECAG00000003330	SIRT3	375.778	449.875	294.041	441.047	374.653	402.643	518.605	276.784	350.748	311.695	295.024	345.949	440.776	287.378	381.167	432.918	407.977	366.325	386.39	-0.264	-1.2008	0.0304675	0.736326
ENSECAG00000004434	EXOC4	2808.94	2406.04	3094.94	2970.6	2503.82	2000.15	1653.61	3536.46	3579.07	3010.65	3201.34	3563.42	2420.33	2588.31	2152.29	2573.84	2704.31	3035.54	3566.25	0.34	1.26576	0.0299681	0.736326
ENSECAG00000004442	CX3CR1	5.178	0	4.29257	2.79586	3.34512	4.35289	3.91189	2.75211	1.78953	5.55111	6.68338	6.98102	5.24733	9.51583	12.2463	8.45544	7.77099	3.81589	3.69751	1.15	2.21914	0.0297484	0.736326
ENSECAG00000004549	KPNA6	1714.8	1540.16	2321.21	1521.65	1346.41	1035.99	747.731	2082.95	2401.55	1627.59	1637.43	1943.05	1458.76	1676.69	1347.1	1959.97	2061.26	1995.71	2161.2	0.45	1.36604	0.0306599	0.736326
ENSECAG00000004666	BDH1	572.506	676.4	653.544	651.436	802.829	652.934	605.226	456.85	637.074	493.494	424.872	343.622	623.12	711.784	529.654	397.406	658.592	405.756	580.51	-0.384	-1.30495	0.0277177	0.736326
ENSECAG00000005359	COMT	5516.26	5880.13	7040.89	4766.24	7290.69	5782.82	8577.11	5675.24	5098.38	5193.62	7041.9	5274.55	3606.23	4598.05	4450.01	4127.95	6204.17	4329.13	4355.67	-0.299	-1.23029	0.0280967	0.736326
ENSECAG00000006210	NCOA4	12398.7	10512.3	13539.8	10782.9	12020.7	9891.95	10121.7	11214.1	16275.8	12725.9	13803.6	13409	14455.1	12338.2	10478.3	12713.6	14245.2	13215.7	11432.7	0.234	1.17609	0.0311811	0.736326
ENSECAG00000006692	PSMB4	7174.54	6845.51	5970.96	6814.21	7546.59	8573.02	11531.7	6777.27	6905.81	5179.74	6731.12	5377.72	8084.82	7281.51	8283.11	6666.27	7731.17	5773.44	7067.8	-0.293	-1.22519	0.0305241	0.736326
ENSECAG00000006878	CSAD	2906.39	2868.61	2702.17	3048.89	3328.39	3512.78	3913.57	2691.96	2442.71	2629.56	2626.09	2762.93	3089.36	2097.29	3199.35	3174.17	2743.16	2342.96	3141.04	-0.262	-1.19914	0.0277814	0.736326
ENSECAG00000007385	NIBAN1	24867.3	24033.9	42208.8	11108.7	23526.2	8396.73	9707.09	27524.2	51041	23587.5	34348.3	28028.8	20127.4	14466	15820.7	31964.9	27314.1	27569.8	26836.6	0.717	1.64376	0.030231	0.736326
ENSECAG00000007794	TAF10	2167.89	2249.37	1825.42	2038.18	2435.25	2781.5	3529.65	1884.8	2215.44	1861.84	2056.57	1790.24	1917.9	2137.26	2386.5	2046.22	2313.81	1588.68	1963.38	-0.303	-1.23371	0.0301741	0.736326
ENSECAG00000007852	WDR31	56.805	77.2726	68.6811	89.4675	41.814	89.2343	45.825	68.0164	37.5802	51.3478	52.0349	44.9888	56.4088	51.3855	27.5542	50.7326	54.397	36.2509	79.4965	-0.512	-1.42603	0.0281012	0.736326
ENSECAG00000008488	RIOX2	2721.69	3081.38	2558.37	2379.28	2858.41	3271.2	3615.15	2170.63	2349.66	2292.05	2436.09	2582.2	2725.99	2614.95	2822.78	2676.99	3325.01	2847.29	2383.05	-0.195	-1.14472	0.029377	0.736326
ENSECAG00000008636	EYA1	74.186	104.794	38.6331	41.9379	46.8317	43.5289	15.0887	53.4696	26.843	218.436	122.21	175.301	59.0324	3.80633	172.979	69.3346	94.2233	26.7112	22.1851	1.196	2.29104	0.031395	0.736326
ENSECAG00000008997	COPS6	3474.83	3678.39	3153.97	3734.57	3574.26	4076.48	3994.04	3772.75	3256.95	3359.81	3341.21	3295.82	3242.85	3650.27	3608.07	2947.57	3361.93	2929.97	3568.1	-0.168	-1.1235	0.0315918	0.736326
ENSECAG00000009039	STAT1	4065.39	3026.34	4629.54	4685.16	3301.63	3388.73	3184.28	4275.99	4128.45	4633.79	4155.63	4423.64	4566.49	4605.66	5552.18	3645.99	3922.41	3695.69	3355.49	0.254	1.19251	0.029983	0.736326
ENSECAG00000009171	NUP210	1164.76	1210.96	1134.31	536.106	1553.81	994.636	561.636	865.342	1517.52	1189.6	1430.24	1372.93	888.11	1195.19	2231.89	1151.63	1309.41	973.688	848.579	0.529	1.44293	0.0307285	0.736326
ENSECAG00000009552	KAT6A	4445.49	4024.53	4905.33	4309.82	4161.33	3797.9	1802.82	4509.13	5139.54	4494.74	4815.38	5210.17	4289.69	4177.45	4348.98	5561.99	5107.49	5082.76	4279.87	0.364	1.28699	0.0280194	0.736326
ENSECAG00000009902	IRF5	361.489	573.723	326.235	275.392	260.919	398.29	760.584	237.861	325.695	221.767	254.446	228.047	543.098	171.285	391.883	444.756	368.151	336.434	388.239	-0.49	-1.40444	0.0318366	0.736326
ENSECAG00000010267	CD44	30874.3	33972.4	26006.5	32692	31196.6	46225.5	28691	27076.4	28283.6	21012.6	30630.4	26065.6	33740.3	25089.4	31655.2	34073.7	34540.1	33650.4	31134.9	-0.255	-1.19334	0.0279316	0.736326
ENSECAG00000010383	POP7	411.192	406.475	355.21	415.884	475.007	424.407	668.934	347.159	374.012	341.393	373.792	352.93	400.109	403.471	411.783	421.081	460.431	386.677	382.693	-0.259	-1.19665	0.0299073	0.736326
ENSECAG00000010632	EPHB4	1182.81	1216.25	1218.02	1417.5	1202.57	1190.52	1278.07	1436.99	923.399	1030.01	1100.37	1170.49	1284.28	978.227	1001.14	1281.84	1037.43	1288.5	1234.97	-0.222	-1.16635	0.0300755	0.736326
ENSECAG00000010691	FOXN1	11410.3	11315.7	14292.1	6422.09	13240	5682.7	6182.47	8771.76	21111.1	10900.7	12579.6	12198.2	8344.56	8392.96	11087.5	15529.3	16613.4	11562.1	11159.1	0.551	1.4651	0.0287226	0.736326
ENSECAG00000010941	CCDC150	70.005	105.853	34.3406	67.7996	55.1945	121.881	115.68	68.8027	44.7383	39.6904	67.3112	61.2779	56.4088	100.868	38.2698	57.497	54.397	79.4977	90.5891	-0.545	-1.45902	0.0295162	0.736326
ENSECAG00000011002	ASZ1	1.988	0	1.07314	0	0	2.17645	0	1.57263	0	3.33067	2.86431	6.20535	1.31183	13.3222	0	1.69109	0.971374	1.27196	0	2.625	6.16884	0.0275678	0.736326
ENSECAG00000011528	ABHD2	1446.38	1531.69	2260.04	921.935	1272.82	722.58	656.081	1060.74	2397.97	1261.77	1823.13	1491.61	1297.4	1058.16	1377.71	2362.45	1438.61	1380.72	1719.34	0.562	1.47631	0.0309435	0.736326
ENSECAG00000011531	PEX16	1471.25	1637.54	1186.9	1413.31	1425.02	1878.27	2406.37	1342.64	1254.46	1179.89	1570.59	1101.45	1469.25	1591.05	1506.3	1214.2	1506.6	1277.05	1521.53	-0.289	-1.22179	0.0281445	0.736326
ENSECAG00000011547	ENSECAG00000011547	51083	55418.2	41806.4	51002.8	58238.5	51877.8	75434.2	52792.5	48460.5	38527.5	44661.2	42803.8	54967.1	48426.1	61900.6	49266.5	50908.7	43857.3	49143.7	-0.266	-1.20247	0.0290863	0.736326
ENSECAG00000011615	GALNTL6	3.419	3.17559	7.512	1.39793	0	0	0.558842	1.57263	5.3686	4.996	7.16077	11.635	0	0	13.7771	0	0	2.54393	1.84876	2.196	4.58207	0.0275249	0.736326
ENSECAG00000011695	TARBP2	1119.06	1094.52	962.609	1293.09	1036.99	1194.87	1730.17	1317.08	771.289	986.433	986.754	950.195	1277.72	1067.68	1048.59	1021.42	1064.63	1022.66	1316.31	-0.301	-1.232	0.0304944	0.736326
ENSECAG00000011726	EIF2AK2	187.792	175.716	290.822	149.579	152.203	134.94	76.0025	96.717	284.536	277.556	192.863	255.195	94.4519	182.704	180.633	221.533	240.901	292.551	81.3453	0.658	1.57789	0.0316802	0.736326
ENSECAG00000011770	SYTL3	14.907	8.46823	13.9508	6.29069	6.69024	6.52934	8.38263	27.1279	17.8953	15.2656	9.0703	12.4107	7.87099	5.7095	81.1319	5.07326	10.6851	16.5355	9.24378	1.187	2.27679	0.0311737	0.736326
ENSECAG00000011931	IDH1	3693.76	3214.75	3564.98	2679.13	3674.61	3667.31	3052.95	4156.86	3854.65	3942.68	3929.83	4681.16	3368.78	4299.25	4577.07	3706.86	3571.74	3254.32	3290.79	0.235	1.17691	0.0283746	0.736326
ENSECAG00000012060	MYO3A	35.859	1.05853	30.048	5.59172	13.3805	0	10.0592	28.7006	0	47.1845	85.9292	278.465	5.24733	1.90317	134.71	0	0	3.17991	0	3.175	9.03172	0.031668	0.736326
ENSECAG00000012389	BSG	14588.6	14795.1	12178	13979.3	15778.9	17879.5	21037.1	15793.6	14715.3	13737.6	13817.9	10963.3	13647	15655.4	14293	13290.3	14149	12189.9	14693.9	-0.254	-1.19251	0.0282002	0.736326
ENSECAG00000012550	SUSD4	238.992	534.557	167.41	261.413	220.778	404.819	179.947	292.903	198.638	152.378	250.149	103.164	254.495	127.512	71.9472	219.841	186.504	257.572	417.819	-0.703	-1.62789	0.0316615	0.736326
ENSECAG00000013032	AASDHPPT	906.044	875.404	1035.58	869.513	789.448	744.345	608.579	883.034	1182.88	1072.2	1002.98	1118.52	873.68	801.233	840.404	850.617	901.435	1102.79	756.142	0.289	1.22179	0.0303365	0.736326
ENSECAG00000013073	ZBTB10	129.896	134.433	168.483	132.104	81.9554	73.9992	74.326	111.657	195.059	231.481	119.823	165.993	129.871	123.706	107.155	86.2455	67.0248	164.719	170.086	0.541	1.45498	0.0312527	0.736326
ENSECAG00000013197	PSME4	5177.49	5183.62	5203.67	4591.5	4858.79	4439.95	3803.48	5061.92	6207.89	5383.19	5057.41	5255.16	5532	5231.8	5621.07	5448.69	5944.81	6043.73	4326.09	0.217	1.16231	0.0277744	0.736326
ENSECAG00000013415	THNSL2	9.749	0	0	4.19379	1.67256	0	3.91189	6.29054	0	7.77156	8.59292	0	5.24733	1.90317	125.525	3.38218	0	6.9958	0	2.955	7.75432	0.0282371	0.736326
ENSECAG00000013547	ARHGAP28	195.697	105.853	459.305	69.8965	254.229	67.4698	90.5324	54.649	540.439	248.967	373.792	275.363	41.9786	72.3203	368.921	182.637	158.334	102.393	55.4627	1.108	2.15547	0.0308268	0.736326
ENSECAG00000013550	GDAP1	4.642	1.05853	2.14628	6.29069	1.67256	0	1.11768	2.35895	5.3686	5.55111	2.38692	7.75669	7.87099	0	12.2463	5.07326	10.6851	8.26776	3.69751	1.446	2.72452	0.0303687	0.736326
ENSECAG00000013581	CSK	1131.77	1317.87	979.779	1051.94	978.448	1136.1	1742.47	1276.98	900.135	900.113	1024.94	964.157	1193.77	1008.68	1146.56	1143.18	1335.64	1219.18	1051.94	-0.232	-1.17446	0.0314565	0.736326
ENSECAG00000013723	SLC7A8	12679.5	6796.82	11205.8	11345.6	18194.1	9711.3	6901.7	10390	11526.4	11507.5	14252.3	18809.2	8322.26	9024.81	27107.2	17523.1	17232.2	10074.6	8306.46	0.579	1.49381	0.031355	0.736326
ENSECAG00000013757	ERO1A	2365.48	2410.27	3003.73	1570.57	2694.49	1351.57	1139.48	2155.29	3491.38	2531.58	3095.84	2707.86	2969.99	2310.44	2297.72	2658.39	2136.05	2134.99	1919.01	0.443	1.35943	0.0316519	0.736326
ENSECAG00000013761	ZNF576	385.03	423.412	358.43	382.334	458.281	452.701	551.018	386.082	295.273	340.838	356.606	408.778	292.539	293.088	408.721	431.227	353.58	356.786	380.844	-0.278	-1.21251	0.0296184	0.736326
ENSECAG00000014030	ENSECAG00000014030	19.417	20.1121	20.3897	29.3565	11.7079	39.176	38.5601	26.3416	8.94766	15.2656	16.2311	6.98102	20.9893	28.5475	12.2463	3.38218	3.8855	17.8075	29.5801	-0.928	-1.90264	0.0313931	0.736326
ENSECAG00000014138	AHCYL2	2768.8	2458.96	3324.59	2550.52	2472.04	2006.68	1466.96	3119.71	3656.01	2570.44	3219	2974.69	2883.41	2643.5	2372.73	3289.17	2985.03	2875.91	2969.1	0.334	1.2605	0.0313868	0.736326
ENSECAG00000014181	RBL2	2313.66	2035.55	2577.69	2352.72	2167.64	2085.04	1527.87	2299.58	2671.77	2533.8	2364.01	2449.56	2457.06	1956.45	2357.42	2538.32	2239.02	2625.33	2407.08	0.219	1.16393	0.0315682	0.736326
ENSECAG00000014256	PPP1R16A	1346.74	1401.49	1207.29	1199.42	1644.13	1527.87	1666.47	1554.94	1315.31	1069.7	1298.01	1306.23	1205.57	1288.44	1367	1559.18	1272.5	1095.16	1262.7	-0.235	-1.17691	0.0294019	0.736326
ENSECAG00000014664	ESS2	354.644	414.943	392.77	248.133	463.299	528.876	434.779	398.663	264.851	297.262	366.154	302.511	258.431	365.408	376.575	324.689	421.576	265.84	258.826	-0.361	-1.28432	0.0302903	0.736326
ENSECAG00000014730	PELI3	142.174	268.866	157.752	137.696	113.734	254.644	125.739	150.58	105.582	145.717	84.497	172.199	93.1401	127.512	127.056	120.067	93.2519	122.108	158.993	-0.51	-1.42405	0.0284903	0.736326
ENSECAG00000014896	VAV1	26.34	12.7024	23.6091	15.3772	5.01768	10.8822	16.7653	44.4269	19.6849	33.0291	19.0954	19.3917	18.3656	20.9348	160.733	16.9109	7.77099	14.6276	14.7901	1.132	2.19162	0.0300514	0.736326
ENSECAG00000014912	CCDC91	2065.34	1967.81	2393.11	1978.07	1690.96	1636.69	1496.58	1949.67	2637.77	2373.38	2437.53	2192.04	2269.47	2555.95	1760.41	1746.89	1687.28	2363.31	2039.18	0.292	1.22434	0.0290969	0.736326
ENSECAG00000015033	NTMT1	2412.92	2457.91	2125.89	2366	2393.43	3014.38	3502.82	2434.83	2408.71	2154.11	2089.99	2053.97	2185.51	2649.21	2444.67	2184.89	2372.1	1887.59	2706.58	-0.256	-1.19416	0.0311989	0.736326
ENSECAG00000015306	ATG4D	929.506	965.379	838.124	856.931	978.448	1181.81	1327.81	897.581	714.023	729.139	790.549	874.955	958.949	873.553	1103.7	1104.28	1023.83	787.345	724.713	-0.291	-1.22349	0.0287328	0.736326
ENSECAG00000015330	SRFBP1	425.227	408.592	429.257	406.798	413.122	324.29	293.951	385.688	458.12	598.41	447.787	484.018	589.013	454.857	413.314	331.453	372.036	468.082	375.298	0.313	1.24229	0.0291508	0.736326
ENSECAG00000015464	RPL36A-HNRNPH2	29376.2	30451.8	24608.2	27918.1	31997.7	31826.2	46866.7	28252.4	28566.3	23462.9	25550.1	26987.1	30065.9	26212.3	33991.2	26822.3	29095.6	26552.9	29543.1	-0.26	-1.19748	0.0277536	0.736326
ENSECAG00000015757	RPL26	48228.4	50356.4	38248.9	48186	56542.6	57445.1	77717.6	41591.4	47027.1	38503.1	40751.4	43744.6	42778.8	43428.4	58811.5	44499.3	48067.5	43606.7	46805	-0.293	-1.22519	0.0301968	0.736326
ENSECAG00000015866	FAM205A	8.5	9.52676	3.21943	3.49483	10.0354	0	1.11768	11.7948	14.3163	14.1553	9.54769	23.2701	10.4947	7.61267	10.7155	8.45544	5.82825	5.72383	3.69751	1.187	2.27679	0.0289868	0.736326
ENSECAG00000015881	EXT2	3717.92	4153.67	3513.47	3975.71	3624.44	3939.37	4585.86	3912.71	3772.33	2932.1	3497.32	3069.32	3589.17	3338.15	3317.22	3684.88	3444.49	3822.88	4749.46	-0.213	-1.1591	0.031587	0.736326
ENSECAG00000016047	CPA6	805.846	865.877	673.933	1095.98	617.175	1197.05	1167.98	968.742	518.964	849.043	824.443	718.27	928.777	525.274	552.616	700.11	582.825	697.672	1020.51	-0.434	-1.35097	0.0292869	0.736326
ENSECAG00000016053	SAC3D1	807.021	738.853	667.494	750.689	923.253	1107.81	1564.2	768.232	891.187	661.97	667.861	598.817	548.346	681.334	958.275	684.891	852.867	648.701	811.604	-0.405	-1.32409	0.0319108	0.736326
ENSECAG00000016736	MRPL3	1818.37	1868.3	1835.07	1649.56	1726.08	1456.04	1503.29	1756.24	1921.96	2015.05	1929.11	2008.21	1941.51	2013.55	1745.1	1728.29	1928.18	2270.45	1434.64	0.214	1.1599	0.0290646	0.736326
ENSECAG00000016996	GCN1	11093.7	10699.6	12386.2	9979.83	10982	9521.95	7419.19	12057.8	12773.7	11364.2	11674	11500.1	9959.43	11559.8	10651.2	12130.2	12707.5	11040	11279.3	0.217	1.16231	0.0315412	0.736326
ENSECAG00000017134	ADAP1	171.122	154.545	215.702	125.814	205.725	348.231	322.452	190.682	75.1604	229.816	142.738	70.5859	276.797	186.51	56.6393	111.612	219.531	71.8659	75.799	-0.803	-1.74473	0.0298472	0.736326
ENSECAG00000017274	KRT15	1.53721e+06	1.56659e+06	1.37444e+06	1.63385e+06	1.47469e+06	2.11598e+06	2.25037e+06	1.42531e+06	1.33294e+06	1.23624e+06	1.37852e+06	1.11923e+06	1.36933e+06	2.10075e+06	1.06177e+06	1.17542e+06	1.91518e+06	1.42348e+06	1.71577e+06	-0.345	-1.27015	0.0284566	0.736326
ENSECAG00000017291	CASP9	652.366	862.701	570.912	580.141	755.997	755.227	744.378	676.626	674.654	535.405	536.58	503.409	613.937	578.563	724.064	679.817	679.962	560.3	709.923	-0.26	-1.19748	0.0299917	0.736326
ENSECAG00000017325	LASP1	2467.61	2352.05	2497.2	2417.72	2078.99	2119.86	1944.21	3071.35	2124.18	2535.47	2719.18	2519.37	1871.98	3262.03	2620.71	2326.94	2380.84	2872.09	2702.88	0.243	1.18345	0.0307732	0.736326
ENSECAG00000017542	CTNND1	10930.4	9271.66	12189.8	9841.43	9028.48	8577.37	8365.31	12493.8	12881.1	10991.5	11416.6	11434.9	11287	10842.3	8988.81	11859.6	12936.8	12563.2	11778.4	0.253	1.19168	0.029918	0.736326
ENSECAG00000017799	MYO1G	65.181	27.5218	36.4868	76.1872	35.1238	17.4116	49.1781	99.8622	35.7907	89.928	61.1052	59.7265	30.1721	22.838	399.536	30.4396	25.2557	28.6192	48.0677	1.063	2.08927	0.0306436	0.736326
ENSECAG00000017816	ADORA1	863.398	962.203	1042.02	720.633	550.272	1088.22	1658.08	531.943	1005.72	375.533	830.649	444.459	881.551	989.646	549.554	1207.44	1126.79	816.6	759.839	-0.486	-1.40056	0.0303625	0.736326
ENSECAG00000018098	SON	16827.2	15467.2	19300.5	16758.4	15153.4	14349.3	11708.9	15594.6	20951.8	18270.9	17460.8	18395	15408.8	17429.2	15565.1	17741.2	19320.6	19165.3	14849.2	0.245	1.18509	0.0276136	0.736326
ENSECAG00000018880	CCNG1	4567.01	6016.68	4349.45	4225.24	4268.37	4814.3	6728.46	3948.1	4108.77	2897.96	4438.72	2831.97	6691.65	3471.38	4554.1	4912.61	3419.24	6550.61	3978.52	-0.355	-1.27899	0.0298936	0.736326
ENSECAG00000019424	EXOC6B	1335.67	1095.58	1558.2	1277.71	1117.27	916.284	735.995	1736.97	1601.63	1307.01	1580.62	1574.61	1338.07	1402.63	933.783	1513.52	1304.56	1520.63	1527.07	0.368	1.29056	0.0300216	0.736326
ENSECAG00000019437	CD2	59.673	17.995	32.1943	53.8203	18.3982	8.70578	37.4424	100.649	39.3697	93.5362	37.7134	33.3538	17.0538	7.61267	480.668	54.1148	10.6851	19.7154	11.0925	1.397	2.63353	0.0297786	0.736326
ENSECAG00000019714	GMPR2	792.883	699.688	765.15	915.644	722.546	885.814	1128.86	890.111	737.287	831.279	647.333	738.437	877.616	757.46	613.847	708.566	815.954	754.274	782.024	-0.257	-1.19499	0.028464	0.736326
ENSECAG00000019867	DAPK1	815.53	1024.66	653.544	921.935	705.82	1168.75	907.001	452.525	742.656	292.266	764.77	365.34	1188.52	841.199	650.586	1105.97	1194.79	741.554	957.656	-0.46	-1.37554	0.0297463	0.736326
ENSECAG00000020113	SEMA3C	3373.19	2933.18	3686.24	2806.35	3141.07	2864.2	1795	3145.66	4531.1	2818.58	3996.19	4123.46	3657.39	3045.07	3586.64	4875.41	3600.88	2966.22	3144.74	0.347	1.27191	0.0276329	0.736326
ENSECAG00000020468	RELN	102.182	61.3947	164.191	86.6717	78.6103	41.3525	65.9434	170.631	114.53	196.787	146.08	69.8102	39.355	110.384	29.085	60.8792	67.9962	189.522	146.052	0.744	1.67481	0.0295231	0.736326
ENSECAG00000020471	PAAF1	893.819	895.516	776.955	1037.26	951.687	1059.93	1079.12	948.691	767.709	939.803	828.262	906.757	1010.11	825.974	893.982	779.592	864.523	718.659	804.209	-0.218	-1.16312	0.0281243	0.736326
ENSECAG00000021612	NRDC	8418.75	8195.13	8197.73	7348.92	8540.09	7515.27	5889.64	8393.93	10654.9	8643.91	9248.85	8478.84	8013.98	7949.53	7897.35	8450.37	10468.5	9016.95	8633.69	0.225	1.16878	0.0318275	0.736326
ENSECAG00000021665	SGMS2	1555.96	996.076	2946.85	1030.27	1210.93	1205.75	809.762	1193.24	2315.66	2093.88	1451.25	3564.98	1004.86	1444.5	1948.7	1357.94	1130.68	1340.65	961.354	0.59	1.50525	0.030598	0.736326
ENSECAG00000022469	RPL27A	40815	42175	34725.8	39004.4	47763.3	43846.7	58606.3	38391.9	41144.9	30081.5	32748.1	40602.4	39180.5	36238.2	47621.4	42771	45244.7	37708.6	36816.1	-0.253	-1.19168	0.0294389	0.736326
ENSECAG00000022600	SPAG1	763.747	695.454	871.392	507.449	929.943	411.348	602.432	622.37	1206.14	924.815	1022.08	774.118	821.207	645.173	629.155	963.92	650.821	750.458	719.166	0.419	1.337	0.0317879	0.736326
ENSECAG00000022741	CDC42EP3	366.416	405.417	279.017	200.603	483.37	132.763	272.715	243.758	472.437	379.974	467.837	566.239	419.786	192.22	780.703	481.96	268.099	282.376	266.221	0.659	1.57899	0.0315078	0.736326
ENSECAG00000022826	NIPAL3	554.101	500.684	734.029	459.919	476.68	391.76	318.54	671.515	717.603	598.687	651.63	669.403	540.475	424.406	482.199	684.891	491.515	499.881	660.006	0.357	1.28076	0.0309074	0.736326
ENSECAG00000022926	SH3BGRL2	3727.08	3537.61	4887.09	2314.27	3475.58	1706.33	2737.21	3780.61	5916.19	3064.77	4922.79	5235.77	2827	2133.45	3724.41	5321.85	4019.55	3609.83	3873.15	0.52	1.43396	0.0310386	0.736326
ENSECAG00000023108	YTHDF2	3320.63	3482.56	2927.53	2660.96	3567.57	2848.97	3004.33	2818.95	3743.7	3758.38	3427.62	3343.13	3666.57	2968.94	3566.74	3076.09	3862.18	4039.12	3007.93	0.204	1.15189	0.0301188	0.736326
ENSECAG00000023122	PALLD	11652.2	10406.4	15644.3	9626.15	11910.3	7025.57	8011	13885.6	12469.5	13078.1	14777.4	12180.3	9118.54	10086.8	7805.5	11122.3	13484.6	13295.2	15812.4	0.371	1.29325	0.0287089	0.736326
ENSECAG00000023130	AP1M2	2645.65	2587.05	2321.21	2606.44	2577.42	3068.79	3307.23	2580.3	2585.87	2235.43	2359.23	2402.25	2880.78	2639.69	2646.74	2803.82	2957.83	2273.63	2787.93	-0.169	-1.12428	0.0318574	0.736326
ENSECAG00000023277	SWI5	221.858	256.164	199.604	220.174	217.433	243.762	411.308	197.759	148.531	173.472	182.361	190.815	221.7	260.734	244.927	221.533	166.105	242.945	194.119	-0.367	-1.28967	0.0308855	0.736326
ENSECAG00000023306	RAB5B	1952.71	1819.61	2221.4	1710.37	1900.03	1366.81	1023.8	2217.81	2548.29	1751.1	2207.9	2027.6	1793.27	1703.33	1807.86	2545.09	2203.08	1986.81	2314.64	0.351	1.27544	0.0315477	0.736326
ENSECAG00000023399	GADD45G	298.833	247.696	175.995	353.676	95.3359	615.934	866.205	174.956	266.64	137.112	340.852	165.218	282.044	350.183	99.5014	333.144	238.958	284.284	351.264	-0.716	-1.64262	0.030761	0.736326
ENSECAG00000023917	ADCK2	2166.8	2373.22	1678.39	2270.24	2209.45	2677.03	3155.78	2175.74	1934.48	2066.96	2040.82	2081.9	2424.27	1946.94	2395.69	1817.92	1896.12	1699.98	2157.5	-0.269	-1.20497	0.0317311	0.736326
ENSECAG00000023968	ICE1	2069.21	1973.1	2229.99	1861.34	1879.96	1869.57	1200.39	2217.41	2596.61	2036.98	2168.76	2167.22	1828.69	2186.74	2140.05	2369.21	2227.36	2391.93	1900.52	0.271	1.20664	0.031505	0.736326
ENSECAG00000024484	KLK5	330.841	158.779	129.85	197.108	229.141	1012.05	700.229	397.876	576.229	54.1233	365.199	390.937	215.14	188.413	18.3695	104.847	159.305	856.031	201.514	-1.147	-2.21453	0.0313118	0.736326
ENSECAG00000024677	SIDT1	8.504	3.17559	8.58514	4.89276	0	4.35289	4.47074	18.4784	5.3686	18.3187	10.0251	9.30803	3.9355	5.7095	33.6774	13.5287	4.85687	2.54393	1.84876	1.211	2.31498	0.030292	0.736326
ENSECAG00000024722	SCARB2	2604.6	2093.77	2958.65	2230.4	2726.27	1806.45	2397.43	2781.2	3593.38	2969.01	3215.18	3329.95	2051.71	2571.18	2221.18	2656.7	2200.16	2652.68	2427.42	0.298	1.22944	0.0308084	0.736326
ENSECAG00000024797	PDE3B	10.005	5.29265	7.512	4.19379	8.3628	8.70578	2.79421	5.89738	3.57907	14.1553	8.59292	8.53236	3.9355	13.3222	65.824	3.38218	5.82825	10.1757	0	1.442	2.71697	0.0280915	0.736326
ENSECAG00000024919	CDKAL1	430.203	250.871	451.793	436.853	344.547	389.584	349.835	503.636	454.541	467.404	399.093	544.52	384.367	553.821	431.683	399.097	504.143	387.949	489.921	0.292	1.22434	0.0311292	0.736326
ENSECAG00000025009	NFKBIL1	189.501	229.701	178.142	215.281	245.866	187.174	322.452	183.212	178.953	158.484	162.788	190.039	145.613	123.706	257.173	135.287	156.391	157.723	183.027	-0.389	-1.30949	0.0282711	0.736326
ENSECAG00000025069	CTRC	6.233	8.46823	4.29257	5.59172	1.67256	21.7645	7.82379	4.32474	1.78953	1.94289	3.81908	4.65402	11.8065	1.90317	7.65396	5.07326	7.77099	4.45187	7.39503	-1.006	-2.00834	0.029037	0.736326
ENSECAG00000025071	AGBL4	74.843	131.258	43.9988	101.35	80.2829	69.6463	115.68	102.221	50.1069	51.3478	69.6981	72.1372	102.323	26.6443	64.2932	45.6594	40.7977	72.5019	107.228	-0.623	-1.54007	0.0301635	0.736326
ENSECAG00000026886	POU3F1	96.787	63.5118	95.5097	113.931	71.9201	202.409	109.533	85.7085	109.161	59.6745	60.1504	35.6808	135.119	89.4488	64.2932	86.2455	101.994	128.468	129.413	-0.552	-1.46612	0.0289273	0.736326
ENSECAG00000027736	ENSECAG00000027736	565.452	552.552	527.986	544.494	453.264	435.289	572.254	517.79	576.229	704.714	561.404	603.471	637.55	637.561	566.393	402.479	561.454	700.216	623.031	0.253	1.19168	0.0316966	0.736326
ENSECAG00000028005	FRAT1	18.852	20.1121	10.7314	55.9172	35.1238	19.588	18.4418	20.4442	7.15813	9.992	15.7537	14.7377	15.742	13.3222	16.8387	8.45544	9.71374	13.9916	33.2776	-0.856	-1.81001	0.0296364	0.736326
ENSECAG00000029371	FTL	1276.25	1440.66	989.437	1300.77	1134	1260.16	2655.06	1451.15	1039.72	959.51	1162.43	1025.43	1201.64	1179.96	1414.45	1312.28	982.059	1273.23	1190.6	-0.37	-1.29235	0.0306732	0.736326
ENSECAG00000030386	ZKSCAN1	6970.08	5926.71	8870.59	6612.91	6484.52	6181.11	4313.7	7337.91	7032.86	7400.46	7727.42	8485.82	7188.84	6255.71	7225.33	7706.29	6005.04	7686.47	7019.73	0.253	1.19168	0.0286303	0.736326
ENSECAG00000030463	ENSECAG00000030463	1120.26	1183.44	1395.08	933.818	1202.57	975.048	843.851	1041.87	1147.09	1304.51	1772.53	1300.02	663.787	1044.84	1065.43	1028.18	946.118	1151.76	1164.72	0.288	1.22095	0.0307486	0.736326
ENSECAG00000030648	ENSECAG00000030648	4.897	4.23412	2.14628	23.7648	6.69024	0	18.4418	2.75211	3.57907	2.22044	1.90954	5.42969	1.31183	3.80633	4.59237	0	0.971374	4.45187	1.84876	-1.664	-3.16894	0.0278051	0.736326
ENSECAG00000030803	ARMCX4	657.474	495.392	567.692	665.415	578.706	302.526	582.313	498.132	434.856	822.397	579.545	1337.25	579.83	407.278	535.777	625.703	1101.54	1119.33	600.846	0.572	1.48658	0.0293071	0.736326
ENSECAG00000031100	ENSECAG00000031100	413.169	476.338	330.528	409.594	518.494	513.641	597.961	386.475	461.699	287.27	414.847	294.754	444.711	279.765	520.469	481.96	347.752	288.1	382.693	-0.379	-1.30044	0.0315618	0.736326
ENSECAG00000033359	ENSECAG00000033359	2380.7	3359.77	1588.25	3689.84	1266.13	2598.68	5138.55	3458.22	2147.44	2413.35	2752.12	1836.01	2820.44	1423.57	1131.25	1275.08	1197.7	2480.33	2275.82	-0.616	-1.53262	0.0312353	0.736326
ENSECAG00000033460	ENSECAG00000033460	41.778	42.3412	24.6823	41.9379	53.5219	50.0583	91.6501	31.4527	41.1592	17.7636	45.8289	27.1484	44.6023	22.838	52.0469	40.5861	54.397	31.1631	38.8239	-0.559	-1.47325	0.0317202	0.736326
ENSECAG00000033930	ENSECAG00000033930	1.673	0	0	2.79586	0	0	0	1.17948	0	3.88578	4.77384	5.42969	0	1.90317	3.06158	3.38218	0	0	3.69751	2.697	6.48452	0.0285206	0.736326
ENSECAG00000034557	ENSECAG00000034557	8.242	7.40971	8.58514	16.0762	15.053	15.2351	2.23537	2.35895	7.15813	1.94289	2.86431	4.65402	11.8065	3.80633	1.53079	16.9109	17.4847	9.53972	3.69751	-1.219	-2.32785	0.030902	0.736326
ENSECAG00000037906	ENSECAG00000037906	9.8	8.46823	8.58514	0	6.69024	0	3.91189	2.75211	1.78953	16.9309	37.7134	42.6618	7.87099	0	32.1466	0	0	3.17991	3.69751	2.317	4.98295	0.0279067	0.736326
ENSECAG00000037931	ENSECAG00000037931	2.535	1.05853	3.21943	1.39793	1.67256	0	1.11768	2.75211	0	9.43689	4.29646	0.775669	0	1.90317	1.53079	6.76435	0.971374	3.17991	5.54627	1.668	3.17774	0.0307224	0.736326
ENSECAG00000038363	MRPL43	459.589	463.636	424.964	421.476	483.37	552.817	604.667	546.49	400.855	407.729	422.008	369.219	484.066	527.177	462.299	361.893	496.372	414.66	428.912	-0.252	-1.19086	0.0286682	0.736326
ENSECAG00000039826	ENSECAG00000039826	0.907	2.11706	1.07314	1.39793	5.01768	2.17645	0	0.393158	0	0	0	0	2.62366	0	1.53079	0	0	0	0	-3.248	-9.50048	0.0285492	0.736326
ENSECAG00000042336	PCDHB4	19.538	8.46823	21.4628	9.08655	21.7433	17.4116	6.7061	7.47001	23.2639	18.8738	23.3918	16.2891	17.0538	17.1285	32.1466	35.5128	44.6832	25.4393	5.54627	0.897	1.86219	0.0298753	0.736326
ENSECAG00000042533	SELENOH	1209.23	1233.19	981.925	1111.35	1287.87	1397.28	2304.11	1231.77	873.292	1017.52	999.643	1025.43	1263.29	1423.57	1302.7	1034.95	992.744	1048.73	1236.82	-0.366	-1.28877	0.0297496	0.736326
ENSECAG00000042792	ENSECAG00000042792	2.933	1.05853	3.21943	2.0969	0	0	0	3.93158	8.94766	4.44089	6.206	1.55134	2.62366	3.80633	1.53079	5.07326	5.82825	0.635981	1.84876	1.812	3.51129	0.0304772	0.736326
ENSECAG00000042353	ENSECAG00000042353	2.231	0	0	0	1.67256	0	0	0.786317	3.57907	1.38778	1.90954	15.5134	0	0	15.3079	0	0	0	0	3.455	10.9663	0.0319692	0.736781
ENSECAG00000043355	ENSECAG00000043355	866.953	816.126	365.942	321.524	210.743	6102.75	381.13	43.6406	808.869	62.1725	336.079	1271.32	2000.54	81.8361	365.859	1149.94	516.771	165.355	604.543	-1.365	-2.57576	0.0319995	0.736781
ENSECAG00000024451	GAL3ST3	7.305	23.2876	6.43885	16.0762	1.67256	4.35289	19.5595	16.9058	0	9.15933	9.54769	2.32701	7.87099	1.90317	0	5.07326	2.91412	2.54393	1.84876	-1.364	-2.57398	0.0321452	0.738544
ENSECAG00000029915	PHF23	1167.79	1184.49	1180.46	1249.05	1394.92	1279.75	1423.37	1244.35	903.714	1129.1	975.296	1071.2	1164.91	923.036	1435.88	1193.91	1100.57	1055.09	1111.1	-0.227	-1.1704	0.0321189	0.738544
ENSECAG00000008542	ENSECAG00000008542	63555.5	65330.3	47883.6	58555.1	75537.8	76103.8	117690	47946.1	71187.6	42456.8	52640.2	55254.8	72064.2	51971.7	81240.6	65450.2	61345.2	41972.2	59369.1	-0.39	-1.31039	0.0322148	0.738554
ENSECAG00000010079	ACP1	985.577	1227.89	1003.39	972.261	767.705	1062.11	1534.58	1035.97	887.608	786.87	1064.09	657.768	1079.64	1124.77	803.665	843.853	803.326	1116.15	968.749	-0.295	-1.22688	0.0322007	0.738554
ENSECAG00000042001	H2BW4	2.399	7.40971	10.7314	0.698965	5.01768	0	0	0	0	0	0	0.775669	6.55916	0	1.53079	6.76435	0	0	3.69751	-3.33	-10.0561	0.0323486	0.740828
ENSECAG00000013719	NXPE1	30.411	23.2876	31.1211	47.5296	3.34512	50.0583	77.1202	37.7432	39.3697	10.8247	9.0703	22.4944	23.613	3.80633	1.53079	40.5861	23.313	48.9706	53.6139	-1.191	-2.28311	0.032501	0.743522
ENSECAG00000024922	GLB1L2	5603.03	5436.61	7940.18	2985.28	6961.19	3706.49	3309.46	4541.37	7897.21	5610.23	6285.72	7487.54	4487.78	4422.96	7490.16	6175.85	5053.09	4781.31	6282.08	0.441	1.35754	0.0325721	0.74435
ENSECAG00000004925	YWHAQ	24547.8	23020.9	21228.9	24577	21579.4	20169.1	22257	26188.7	25202	27084.2	26489.6	26247.1	26764	30258.4	24431.4	20408	22370.7	30305.2	23279.5	0.216	1.16151	0.0329173	0.745259
ENSECAG00000005870	RAPGEF3	2908.23	3990.66	2590.57	3382.29	2749.69	4174.42	3261.4	3438.17	1544.37	2879.64	3277.72	2404.57	2694.5	2854.75	2459.98	2338.77	2089.43	3131.57	3085.58	-0.349	-1.27368	0.0328132	0.745259
ENSECAG00000008023	B3GAT1	23.992	19.0535	36.4868	3.49483	25.0884	0	6.14726	12.9742	121.688	7.21645	58.2409	41.8861	7.87099	13.3222	33.6774	23.6752	4.85687	5.08785	11.0925	1.602	3.03564	0.0327858	0.745259
ENSECAG00000008177	PRXL2B	105.071	100.56	139.508	228.562	3.34512	152.351	378.895	60.9396	110.951	55.2336	146.08	49.6428	81.3336	79.933	33.6774	5.07326	127.25	115.749	22.1851	-1.206	-2.30697	0.0328424	0.745259
ENSECAG00000009174	ARSD	960.823	816.126	778.028	960.378	973.43	1242.75	1492.67	1009.24	740.866	881.239	769.544	1075.08	1157.04	972.518	956.744	967.302	986.916	721.839	793.117	-0.311	-1.24057	0.0328667	0.745259
ENSECAG00000010422	DNAJC16	527.396	541.967	690.03	420.078	501.768	426.583	321.893	454.884	635.284	606.181	624.896	645.357	438.152	508.145	522	647.687	584.767	546.308	377.146	0.341	1.26663	0.0329505	0.745259
ENSECAG00000010817	CTTNBP2NL	943.66	739.912	1120.36	730.419	1440.07	576.758	559.96	691.173	1225.83	1115.22	1131.4	1025.43	720.196	671.818	1132.79	1227.73	1240.44	761.906	874.462	0.452	1.36794	0.0329646	0.745259
ENSECAG00000021685	DCLRE1B	666.903	727.21	769.443	333.406	669.024	422.231	524.753	602.712	898.345	828.781	703.665	775.669	661.163	593.788	647.525	884.439	859.666	534.86	567.568	0.408	1.32685	0.0329955	0.745259
ENSECAG00000021758	ATP10B	405.545	355.666	515.108	633.961	506.786	352.584	481.163	443.483	484.963	255.074	266.381	376.975	343.7	239.799	133.179	336.526	707.16	405.12	462.189	-0.572	-1.48658	0.0327245	0.745259
ENSECAG00000023791	SLC16A11	25.229	55.0435	23.6091	41.9379	16.7256	28.2938	63.708	15.3332	8.94766	12.2124	17.1858	13.1864	19.6775	0	39.8006	13.5287	48.5687	19.7154	16.6388	-0.914	-1.88426	0.0327077	0.745259
ENSECAG00000038706	ENSECAG00000038706	1189.65	1174.97	1117.14	1049.85	1309.61	1501.75	1522.84	1115.78	1170.35	1030.29	1034.01	985.876	1242.3	1238.96	1290.46	1182.07	1264.73	971.78	1210.94	-0.218	-1.16312	0.0329941	0.745259
ENSECAG00000000386	LRRC23	27.261	30.6974	16.0971	28.6576	28.4335	28.2938	59.2373	39.3158	25.0535	22.2044	26.7335	13.1864	44.6023	22.838	9.18475	13.5287	25.2557	22.2594	35.1264	-0.678	-1.59992	0.0338425	0.746612
ENSECAG00000000712	SLIRP	1155.38	1197.2	988.364	999.52	1215.95	1582.28	1488.2	1054.06	1034.35	1070.25	934.241	999.062	1683.08	1478.76	1111.35	972.376	1075.31	980.683	931.773	-0.286	-1.21926	0.033986	0.746612
ENSECAG00000001014	ABCC3	1040.07	1895.83	846.709	1343.41	635.573	1817.33	1059.56	1033.22	837.501	902.611	682.182	388.61	1286.91	793.62	356.674	1322.43	1152.05	677.32	1689.76	-0.659	-1.57899	0.0332718	0.746612
ENSECAG00000006067	USP31	1350.08	1022.54	1655.86	1370.67	1190.86	1303.69	745.495	1139.77	1497.84	1699.47	1309.94	1690.18	1164.91	1493.99	1166.46	1589.62	1719.33	1427.78	1112.95	0.339	1.26488	0.0334552	0.746612
ENSECAG00000008017	TBC1D5	1121.95	805.541	1153.63	1345.51	856.351	874.931	495.134	1357.18	1440.57	1329.49	1048.34	1435.76	1032.41	1263.7	794.481	1341.03	1395.86	1167.66	1057.49	0.409	1.32777	0.0339306	0.746612
ENSECAG00000008958	SOD1	5217.82	5589.03	4443.88	4375.52	4939.07	6988.57	8777.17	5672.88	4226.88	4660.99	4737.09	4769.59	5112.21	6274.74	4384.19	3769.43	4809.27	4400.36	5989.97	-0.334	-1.2605	0.0336753	0.746612
ENSECAG00000010150	KAT7	1760.99	1714.82	1625.81	1784.46	1736.12	1527.87	1262.42	1813.64	1875.43	1681.43	1862.75	1849.97	1860.18	1695.72	1821.64	1860.2	1697.96	1871.69	2155.65	0.188	1.13918	0.0339715	0.746612
ENSECAG00000010500	ITGA4	18.31	7.40971	30.048	11.1834	20.0707	8.70578	7.26495	2.75211	30.4221	20.8167	27.6883	24.0457	2.62366	11.419	91.8475	10.1465	13.5992	9.53972	0	1.368	2.58112	0.0340586	0.746612
ENSECAG00000011450	AMZ2	2424.97	2274.78	2348.04	1998.34	3010.61	2781.5	3097.1	2628.66	2637.77	1794.4	2302.43	2340.97	2512.16	2609.24	2530.4	2088.49	2343.93	2220.85	2129.77	-0.238	-1.17936	0.0340076	0.746612
ENSECAG00000012031	DNAAF2	368.414	411.768	340.186	445.94	357.928	465.759	373.865	370.355	345.38	295.874	368.063	345.949	434.216	392.052	376.575	361.893	241.872	358.058	345.718	-0.25	-1.18921	0.0339448	0.746612
ENSECAG00000013081	MMP9	25.675	8.46823	12.8777	7.68862	21.7433	10.8822	15.0887	15.3332	23.2639	14.1553	5.72861	17.8404	3.9355	19.0317	203.595	43.9683	15.542	6.35981	16.6388	1.406	2.65001	0.0338559	0.746612
ENSECAG00000014115	RAC3	692.462	910.335	618.13	718.536	745.962	748.697	1131.1	785.137	499.28	591.471	815.373	597.265	704.454	352.086	774.58	556.368	584.767	565.388	765.385	-0.362	-1.28521	0.0340687	0.746612
ENSECAG00000015307	NUBP1	1522.26	1604.73	1299.58	1499.98	1669.21	1734.63	2286.22	1460.58	1274.15	1356.97	1349.57	1106.88	1533.53	1347.44	1709.89	1452.64	1655.22	1502.82	1556.65	-0.25	-1.18921	0.033301	0.746612
ENSECAG00000016773	NABP1	331.571	376.836	394.916	158.665	443.228	128.41	200.065	201.69	470.647	570.654	376.179	386.283	413.227	245.508	396.475	299.323	418.662	339.614	147.901	0.629	1.54649	0.0338017	0.746612
ENSECAG00000016937	PHB2	4482.33	4903.11	3931.99	4221.05	4828.68	5121.18	5746.57	4669.94	4756.58	3557.15	4394.32	3914.03	4323.8	4653.24	4923.02	4133.02	4407.12	3728.76	4468.45	-0.207	-1.15429	0.033372	0.746612
ENSECAG00000017123	PSMB5	8996.65	9164.75	7356.39	8664.37	9165.63	10779.9	13869.3	9279.72	8734.71	7609.74	8364.73	7557.35	8341.94	8670.83	10014.4	8690.5	8548.09	7857.55	9269.67	-0.25	-1.18921	0.0335647	0.746612
ENSECAG00000017406	HDAC4	746.813	870.111	999.095	633.961	709.165	642.052	475.575	540.2	694.339	873.19	1060.27	781.099	599.507	622.335	877.143	640.922	869.38	698.308	855.974	0.327	1.2544	0.0334897	0.746612
ENSECAG00000017417	CENATAC	485.73	558.903	380.966	489.975	483.37	659.463	671.169	544.524	279.167	472.4	482.636	445.234	617.873	456.76	443.929	441.374	430.319	382.225	502.862	-0.332	-1.25876	0.0337349	0.746612
ENSECAG00000020020	UQCRC1	9072.7	9157.34	8102.22	9409.47	9076.98	10026.9	13290.4	8625.9	8571.86	7866.2	8469.28	7075.66	9976.48	10665.3	8847.97	8352.28	8396.56	8059.79	9338.07	-0.233	-1.17528	0.0332224	0.746612
ENSECAG00000020624	TSACC	44.93	24.3462	32.1943	48.2286	45.1591	28.2938	227.449	27.1279	26.843	22.7596	31.03	41.8861	47.2259	22.838	55.1085	37.2039	33.9981	31.1631	25.8826	-0.886	-1.84805	0.0334214	0.746612
ENSECAG00000022328	MSMB	51.977	41.2826	25.7554	37.7441	60.2122	91.4107	59.7961	3.14527	66.2127	9.43689	4.29646	22.4944	102.323	74.2235	15.3079	62.5703	142.792	62.9622	53.6139	-0.944	-1.92385	0.0334688	0.746612
ENSECAG00000023617	TEX14	60.343	38.1071	105.168	40.54	75.2652	21.7645	33.5305	47.179	82.3185	51.6253	59.1957	126.434	34.1076	43.7728	120.933	72.7168	48.5687	36.8869	48.0677	0.69	1.61328	0.033289	0.746612
ENSECAG00000023860	TGM3	12388	8127.39	11263.7	6760.39	16882.8	5747.99	11895	7355.21	23697	15562.5	12537.5	19162.1	10263.8	12416.3	17516.8	15279	12997	6264.42	9254.88	0.585	1.50004	0.0340659	0.746612
ENSECAG00000023870	ACSS1	192.536	218.057	136.289	225.766	112.062	274.232	451.544	411.244	96.6348	216.216	179.019	122.556	241.377	228.38	101.032	54.1148	53.4256	153.272	190.422	-0.808	-1.75078	0.0340535	0.746612
ENSECAG00000024246	GIGYF2	7429.85	7257.28	8567.97	6050.94	8525.04	4620.59	4554	7862.38	9897.9	7405.46	8251.11	9391.8	6741.5	5382.15	8682.65	9263.78	7355.25	6916.93	7010.49	0.351	1.27544	0.0334818	0.746612
ENSECAG00000024403	DPYSL5	5.492	0	0	4.89276	0	2.17645	0	3.93158	0	3.05311	4.77384	56.6239	0	0	18.3695	0	0	3.17991	1.84876	3.217	9.29851	0.0335359	0.746612
ENSECAG00000028566	ENSECAG00000028566	35.514	49.7509	37.56	34.2493	60.2122	50.0583	54.2077	17.299	59.0546	23.0371	30.5526	22.4944	20.9893	22.838	36.739	35.5128	38.855	27.3472	18.4876	-0.623	-1.54007	0.0331968	0.746612
ENSECAG00000031322	ENSECAG00000031322	23.541	3.17559	15.024	32.1524	5.01768	4.35289	5.58842	20.8374	5.3686	5.82867	5.72861	17.8404	14.4302	3.80633	247.988	11.8376	2.91412	8.90374	12.9413	1.66	3.16017	0.0337184	0.746612
ENSECAG00000043461	PCDHB3	26.534	16.9365	27.9017	30.0555	11.7079	10.8822	26.8244	15.7263	25.0535	59.3969	17.1858	32.5781	20.9893	28.5475	16.8387	11.8376	29.1412	55.3304	40.6727	0.81	1.75321	0.0337336	0.746612
ENSECAG00000011728	PYGL	13337.8	15746.7	14406.9	11503.6	16180.3	20040.7	19927.2	10092.8	9853.17	9502.12	16282.6	8356.29	12555.5	17004.8	15066	11125.7	10568.6	12556.8	9310.34	-0.406	-1.32501	0.0341117	0.746788
ENSECAG00000005540	SCAF8	2369.08	2502.36	2097.99	2357.61	2160.95	2063.27	2019.1	2314.13	2734.41	2386.98	2423.2	2295.21	2171.08	2502.66	2349.76	2556.92	2298.27	2825.03	2584.56	0.17	1.12506	0.0344506	0.748804
ENSECAG00000006660	DNPH1	82.239	77.2726	59.0228	90.1665	130.46	115.352	165.976	91.6059	57.265	56.3438	105.979	53.5212	40.6668	93.2551	108.686	57.497	67.0248	56.6024	53.6139	-0.557	-1.47121	0.0344013	0.748804
ENSECAG00000009219	ACTR2	5876.39	5318.05	7037.67	5748.29	4716.62	4333.3	4455.09	5874.57	6692.85	7448.76	6259.46	6712.64	6509.31	7363.35	4645.95	5124	5431.92	7129.99	4973.16	0.298	1.22944	0.0345885	0.748804
ENSECAG00000010039	NDUFB8	3834.16	4009.71	3300.99	3410.25	4636.34	4522.65	5967.87	3691.36	3598.75	3337.05	3691.14	3149.99	3700.68	4120.35	4087.21	3167.41	3662.08	2977.03	3984.07	-0.28	-1.21419	0.0346058	0.748804
ENSECAG00000015063	ADGRG6	2704.3	2700.31	3863.31	3050.98	2170.98	1982.74	1005.36	2712.01	3009.99	3172.74	3875.88	4014.09	2265.53	2367.54	2658.98	2399.65	2065.14	3043.81	2318.34	0.442	1.35849	0.0345679	0.748804
ENSECAG00000018579	F11R	4559.47	4333.62	5629.7	3348.74	5370.59	2661.79	2538.26	5414.97	6912.96	4925.5	5062.18	6570.69	3179.88	3555.11	4560.23	4990.4	5099.71	3747.2	4168.95	0.423	1.34071	0.0344179	0.748804
ENSECAG00000020634	NT5M	12.938	11.6438	3.21943	14.6783	11.7079	23.9409	33.5305	20.4442	5.3686	7.21645	11.9346	10.0837	15.742	15.2253	9.18475	11.8376	2.91412	5.72383	18.4876	-0.963	-1.94936	0.0345811	0.748804
ENSECAG00000020739	SLC39A1	1542.54	1634.37	1451.96	1605.52	1590.6	1656.28	1928.01	1530.17	1621.32	1147.41	1246.93	1357.42	1641.1	1351.25	1884.4	1834.83	1407.52	1292.31	1584.38	-0.236	-1.17772	0.0345252	0.748804
ENSECAG00000021934	CC2D1B	2215.63	2646.32	2077.6	1602.03	2252.94	1569.22	1688.82	1993.31	2301.34	3047.56	2049.89	2268.83	2201.25	1594.85	2185.97	2326.94	3444.49	2087.93	2542.04	0.344	1.26927	0.0345375	0.748804
ENSECAG00000024510	WDR19	680.058	809.775	822.027	935.215	620.52	929.342	671.169	719.48	511.806	735.522	670.248	656.216	621.808	827.877	408.721	498.871	562.426	739.01	501.013	-0.35	-1.27456	0.0342586	0.748804
ENSECAG00000039591	ZNF469	392.697	333.437	365.942	102.748	546.927	191.527	206.772	302.732	665.706	278.111	495.048	626.741	234.818	121.803	1190.96	578.352	175.819	229.589	421.517	0.872	1.8302	0.0346243	0.748804
ENSECAG00000042517	ENSECAG00000042517	3.089	1.05853	2.14628	2.79586	0	2.17645	0.558842	0.393158	0	6.66133	5.25123	0	1.31183	15.2253	7.65396	1.69109	4.85687	3.81589	0	2.053	4.14968	0.0345869	0.748804
ENSECAG00000009313	KCNK1	1029.18	784.37	1127.87	773.056	1264.46	779.168	725.936	693.925	1624.9	1129.93	987.708	1099.12	1230.5	940.164	1146.56	1361.33	815.954	1049.37	990.934	0.338	1.264	0.0348936	0.749468
ENSECAG00000009483	PRLR	43.484	76.2141	28.9748	125.115	25.0884	80.5285	22.9125	44.4269	32.2116	48.8498	33.8943	21.7187	57.7206	22.838	13.7771	35.5128	30.1126	47.6986	35.1264	-0.843	-1.79378	0.0348865	0.749468
ENSECAG00000013026	ENSECAG00000013026	15.563	13.7609	10.7314	23.7648	23.4158	19.588	23.4714	12.9742	10.7372	6.93889	13.3668	12.4107	27.5485	1.90317	18.3695	8.45544	16.5134	13.9916	22.1851	-0.714	-1.64035	0.0349006	0.749468
ENSECAG00000015900	POLR3GL	157.141	142.901	133.07	206.195	157.221	187.174	249.802	203.263	96.6348	169.586	126.029	154.358	157.42	116.093	94.9091	158.962	119.479	174.259	181.178	-0.411	-1.32961	0.034886	0.749468
ENSECAG00000024535	GRIN1	5.963	5.29265	2.14628	1.39793	11.7079	0	1.11768	0.786317	12.5267	9.43689	12.8894	3.87835	10.4947	1.90317	13.7771	1.69109	12.6279	3.81589	1.84876	1.549	2.92614	0.0347276	0.749468
ENSECAG00000035058	ENSECAG00000035058	85.057	136.55	114.826	69.1976	127.115	56.5876	162.064	101.435	59.0546	43.5762	102.16	82.2209	32.7958	106.577	42.8622	57.497	69.9389	85.2215	81.3453	-0.534	-1.44794	0.0348763	0.749468
ENSECAG00000036178	TMEM238	257.692	229.701	227.506	205.496	296.043	359.114	508.546	185.964	273.798	172.917	230.577	225.72	238.753	234.089	300.035	257.045	294.326	182.527	216.305	-0.406	-1.32501	0.0348902	0.749468
ENSECAG00000000015	KIAA1217	5272.91	5205.85	5286.3	6190.04	4801.92	4672.83	2665.68	6340.86	5481.34	6276.64	6504.84	5419.6	4130.96	6505.02	4975.07	5037.75	4893.78	4755.87	5768.12	0.287	1.2201	0.0359474	0.750589
ENSECAG00000003428	UBB	59201.5	50148.9	50622.3	69073.1	67052.9	76713.2	60721.5	61410.2	65699.1	34983.4	48689.4	54531.9	62800	77064.9	64020.7	56815.5	61192.7	43124	60962.8	-0.275	-1.20999	0.0357882	0.750589
ENSECAG00000004031	ENSECAG00000004031	9.484	1.05853	10.7314	9.08655	0	2.17645	4.47074	13.7605	12.5267	15.8207	10.0251	10.8594	7.87099	0	56.6393	3.38218	0.971374	7.63178	3.69751	1.548	2.92411	0.035946	0.750589
ENSECAG00000005828	POLR2H	455.844	474.221	477.548	424.971	443.228	502.759	785.173	489.089	368.644	480.449	418.666	397.143	375.184	485.307	408.721	424.463	428.376	469.99	351.264	-0.275	-1.20999	0.0359149	0.750589
ENSECAG00000008638	RERE	2504.41	2606.1	2733.29	2738.55	2339.91	1762.92	1086.95	2616.08	3273.05	2902.4	2709.16	2497.66	2021.53	1865.1	2421.71	2988.15	2845.15	2893.08	2778.68	0.381	1.30224	0.0358668	0.750589
ENSECAG00000009091	WDR74	2078.55	2217.62	1610.79	2217.12	2226.18	2315.74	3355.85	1881.66	1796.69	1766.09	1732.43	1666.91	2041.21	2278.09	2280.88	2034.38	2156.45	1717.15	2118.68	-0.283	-1.21672	0.0352424	0.750589
ENSECAG00000009703	ENSECAG00000009703	4.61	11.6438	6.43885	6.98965	10.0354	2.17645	13.4122	1.57263	5.3686	3.60822	1.43215	0	5.24733	0	1.53079	13.5287	0	0	0	-1.98	-3.94493	0.035909	0.750589
ENSECAG00000010590	NOSIP	1221.01	1360.21	933.634	1129.53	1277.84	1641.04	2092.3	1192.06	1138.14	914.546	1114.22	1130.15	1033.72	1037.23	1622.64	1045.09	1275.41	931.077	1109.25	-0.347	-1.27191	0.0354699	0.750589
ENSECAG00000010820	TIMM13	1713.19	1549.69	1418.69	1560.09	1721.06	2204.74	2896.48	1926.48	1503.21	1446.62	1453.16	1365.95	1624.05	1985	1884.4	1528.74	1712.53	1405.52	1650.94	-0.319	-1.24747	0.0354289	0.750589
ENSECAG00000010852	RPS4X	110849	119585	91871.7	109370	117822	115641	163950	113104	119015	94304.5	103811	94668.1	107417	105470	117589	104399	104457	100210	112604	-0.217	-1.16231	0.0358933	0.750589
ENSECAG00000010923	ENSECAG00000010923	2.22	0	0	0	0	0	0	1.17948	7.15813	21.6493	0.477384	8.53236	0	0	0	0	0.971374	0	0	3.637	12.4407	0.0357197	0.750589
ENSECAG00000011582	DLGAP4	5358.85	4547.44	5198.3	5044.43	5261.87	5277.88	3772.18	5290.34	5712.19	5332.4	5933.41	6323.26	4087.67	4679.89	6309.92	6789.72	6277.02	5870.11	4751.31	0.261	1.19831	0.0356122	0.750589
ENSECAG00000012124	RAB2A	2538.68	2427.21	3233.38	2214.32	2333.22	1863.04	1912.92	2402.2	3328.53	2686.46	2844.26	2873.85	2440.01	2750.08	2245.67	2308.33	2221.53	3124.58	2486.58	0.276	1.21083	0.0354794	0.750589
ENSECAG00000012545	NUBP2	1471.56	1466.06	1358.6	1430.08	1717.72	1756.39	1729.06	1367.8	1451.31	1220.97	1298.01	1226.33	1475.81	1514.92	1527.73	1440.81	1722.25	1210.91	1573.29	-0.204	-1.15189	0.035498	0.750589
ENSECAG00000013813	PSMG4	1413.2	1362.33	1298.5	1296.58	1535.41	1708.51	2423.14	1224.3	1209.72	1079.97	1230.7	1094.47	1356.43	1745.2	1474.15	1133.03	1483.29	1273.23	1508.59	-0.314	-1.24315	0.0356681	0.750589
ENSECAG00000014487	SLC14A1	56.295	103.736	27.9017	121.62	43.4866	91.4107	62.5903	59.3669	21.4744	54.4009	62.06	34.1295	106.258	36.1602	15.3079	55.8059	17.4847	68.686	31.4289	-0.853	-1.80625	0.0357162	0.750589
ENSECAG00000016212	SDAD1	1084.27	1040.53	1243.77	1093.18	786.103	961.989	614.726	857.479	1061.19	1240.67	1217.81	1205.39	704.454	1446.41	2014.52	1053.55	1097.65	1400.43	476.979	0.49	1.40444	0.0358114	0.750589
ENSECAG00000018012	SELENBP1	140785	149374	110136	158453	137299	200022	222881	149356	130588	124705	175571	100073	100682	113292	109237	77487.3	202818	125398	146760	-0.366	-1.28877	0.0357546	0.750589
ENSECAG00000022567	RACK1	128857	136959	110070	120223	136461	140992	181536	124173	146454	100155	119729	111267	130788	111541	140015	130625	138172	112748	127520	-0.215	-1.1607	0.0356394	0.750589
ENSECAG00000023180	HINT1	3170.14	3215.81	2687.15	2846.89	3477.25	3486.67	5336.94	3427.56	3151.37	2243.48	2474.28	2135.42	3219.24	4173.64	3516.23	2844.41	2943.26	2606.89	3276	-0.35	-1.27456	0.0357562	0.750589
ENSECAG00000026060	ENSECAG00000026060	1.208	2.11706	1.07314	1.39793	5.01768	0	1.11768	1.17948	0	0	0	1.55134	1.31183	1.90317	0	5.07326	0	0	0	-2.626	-6.17312	0.035634	0.750589
ENSECAG00000026391	ENSECAG00000026391	1.46	0	1.07314	0	0	0	0	0.786317	1.78953	1.94289	4.77384	0.775669	7.87099	1.90317	0	0	0.971374	2.54393	1.84876	2.532	5.78373	0.0349961	0.750589
ENSECAG00000032189	ENSECAG00000032189	188.165	401.183	60.096	145.385	108.716	507.112	233.596	171.81	245.166	132.394	142.738	62.0535	264.99	180.801	125.525	157.271	71.8817	110.025	266.221	-0.796	-1.73628	0.0357655	0.750589
ENSECAG00000034435	ENSECAG00000034435	68.089	37.0485	37.56	128.61	95.3359	87.0578	86.6205	90.8196	26.843	41.3558	38.1908	58.9509	73.4626	39.9665	52.0469	91.3187	91.3092	78.8617	70.2528	-0.652	-1.57135	0.0353953	0.750589
ENSECAG00000035128	NRARP	382.932	358.841	516.181	431.96	426.503	437.466	410.19	466.286	588.756	236.2	261.607	337.416	249.248	416.793	281.666	309.469	354.552	314.175	495.467	-0.403	-1.32225	0.0356187	0.750589
ENSECAG00000035238	IFITM5	26.663	29.6388	20.3897	41.2389	31.7786	43.5289	46.9427	39.3158	3.57907	34.1393	12.412	21.7187	22.3011	13.3222	22.9619	20.2931	13.5992	36.8869	25.8826	-0.748	-1.67946	0.0352123	0.750589
ENSECAG00000037842	HAMP	14.529	15.8779	12.8777	21.6679	5.01768	45.7054	16.2064	3.53843	10.7372	1.38778	8.59292	0.775669	11.8065	15.2253	6.12316	20.2931	21.3702	18.4435	25.8826	-1.146	-2.21299	0.0359715	0.750589
ENSECAG00000041848	ENSECAG00000041848	1.577	0	0	1.39793	1.67256	0	0	1.96579	1.78953	3.60822	1.43215	5.42969	0	0	6.12316	0	0	1.27196	3.69751	2.317	4.98295	0.0359518	0.750589
ENSECAG00000042946	ENSECAG00000042946	7.789	2.11706	0	6.29069	45.1591	2.17645	22.3537	0	10.7372	1.38778	3.81908	1.55134	10.4947	7.61267	0	6.76435	11.6565	2.54393	5.54627	-1.952	-3.86911	0.0357293	0.750589
ENSECAG00000000436	ENSECAG00000000436	2.474	0	0	1.39793	0	0	1.11768	0	0	2.498	0	6.20535	1.31183	0	22.9619	1.69109	4.85687	0.635981	1.84876	2.978	7.87893	0.0361194	0.750891
ENSECAG00000010720	ELOVL6	3489.28	3238.04	4996.55	2129.75	3918.81	1436.45	2273.93	3332.02	6941.6	3240.46	4644	4579.55	1717.19	2913.75	2557.95	4280.14	3579.51	3605.38	3422.05	0.577	1.49174	0.0361089	0.750891
ENSECAG00000015413	SLC7A1	6484.67	5740.4	7765.26	6586.35	6163.38	4468.24	1313.28	6946.32	7211.82	6389.33	6305.77	7209.85	6233.83	5760.88	11332.4	9199.52	7816.65	6134.04	4146.76	0.565	1.47939	0.0361265	0.750891
ENSECAG00000023694	ADAMTS19	1.225	2.11706	1.07314	2.0969	8.3628	6.52934	0	0	0	0.555111	0	0	1.31183	0	0	0	0	0	0	-3.339	-10.119	0.0360811	0.750891
ENSECAG00000009994	NUDT22	828.186	804.482	793.052	795.422	1000.19	957.636	1266.34	807.941	796.342	744.404	691.253	698.102	868.433	806.942	1044	664.598	853.838	573.019	741.351	-0.306	-1.23628	0.0363047	0.752588
ENSECAG00000016219	KANK1	11975.1	8826.02	15018.6	11934.1	12738.2	9905.01	7206.83	14917.6	14810.2	12229.1	13585.4	13235.2	8609.55	13719.9	11487.1	12656.1	12698.8	9800.47	12174.1	0.281	1.21504	0.0363573	0.752588
ENSECAG00000016865	ENTPD2	2178.84	2716.19	1680.54	2477.13	2286.39	3205.9	2403.58	1838.02	1653.53	1540.71	2068.98	1663.04	2155.34	1817.52	2585.51	2528.18	2041.83	2153.43	2403.38	-0.312	-1.24143	0.0363304	0.752588
ENSECAG00000019478	CCDC158	257.707	238.169	340.186	213.184	217.433	217.645	148.093	306.27	295.273	361.377	392.887	272.26	267.614	205.542	367.39	211.386	239.929	146.276	197.817	0.403	1.32225	0.0363997	0.752588
ENSECAG00000021603	LCP2	57.537	11.6438	26.8286	53.1214	36.7963	10.8822	69.8553	77.0591	39.3697	50.2376	67.3112	110.921	15.742	24.7412	303.097	50.7326	20.3989	31.7991	35.1264	1.145	2.21146	0.0363583	0.752588
ENSECAG00000032912	ASMTL	901.874	988.666	841.344	1016.99	956.704	1205.75	1233.92	760.762	490.332	877.631	964.794	672.505	872.368	900.198	745.495	903.041	979.145	1012.48	811.604	-0.297	-1.22859	0.0364195	0.752588
ENSECAG00000017598	IMPA2	2802.41	3207.34	1861.9	3104.1	3035.7	4032.95	3251.9	2566.54	1880.8	2252.92	2444.69	2428.62	3598.35	2179.13	3104.44	3297.62	2922.86	2354.4	2919.19	-0.318	-1.2466	0.0365349	0.752789
ENSECAG00000020310	VAMP3	530.889	463.636	561.253	454.327	476.68	417.878	486.751	563.789	678.233	491.829	637.308	571.668	502.432	494.823	535.777	625.703	552.712	488.434	552.778	0.226	1.16959	0.0365123	0.752789
ENSECAG00000021731	NIPSNAP1	1097.69	1263.88	809.149	1342.71	1010.23	1408.16	1468.64	1430.31	850.028	995.592	1052.63	811.35	1118.99	940.164	762.334	860.764	949.033	1076.08	1608.42	-0.367	-1.28967	0.03649	0.752789
ENSECAG00000010437	TCEA3	1238.36	1667.18	874.611	1259.54	996.846	1708.51	1711.73	1083.54	925.188	643.096	1094.17	926.149	1486.31	1092.42	1400.67	1550.73	1070.45	1224.26	1575.14	-0.371	-1.29325	0.0366424	0.753549
ENSECAG00000019042	UPK1B	14.251	11.6438	21.4628	33.5503	20.0707	45.7054	4.47074	20.4442	3.57907	10.5471	10.0251	2.32701	6.55916	20.9348	0	3.38218	6.79962	16.5355	18.4876	-1.237	-2.35708	0.0366156	0.753549
ENSECAG00000007446	VPS35L	1847.02	1384.56	1765.32	1612.51	1727.75	1421.22	1302.66	2337.33	2192.18	2005.89	1963.48	1995.8	1984.8	1977.39	1226.16	2007.32	2189.48	2009.7	2142.71	0.307	1.23713	0.0367748	0.754514
ENSECAG00000008763	LYPD3	31979.7	32211	29408.4	32406.8	27913.4	37550.2	47908.4	27010.8	35635	23935.3	25169.6	24752.4	27203.5	31189.1	23052.2	35959.3	46117.9	35513.8	32697.1	-0.273	-1.20832	0.0368305	0.754514
ENSECAG00000015558	ENSECAG00000015558	2947.05	3121.6	2528.32	2680.53	2952.07	3504.08	4582.5	2640.06	2836.41	2329.52	2737.32	2309.17	3313.69	3199.22	3311.1	2526.49	2750.93	2806.59	2917.34	-0.253	-1.19168	0.0368196	0.754514
ENSECAG00000028889	ENSECAG00000028889	2104.34	2536.24	2638.86	1566.38	3015.63	2927.32	2348.25	3385.88	1818.17	1991.74	3025.19	2393.72	2144.85	1939.33	972.052	1188.83	1391.98	1249.7	1344.05	-0.509	-1.42306	0.0367751	0.754514
ENSECAG00000006717	ASS1	7804.33	8038.47	6619.14	7939.55	8596.96	11572.2	9300.81	7345.38	6220.42	7758.23	7048.1	7554.24	7116.69	8588.99	7865.21	6847.21	6507.24	8007.01	7552.17	-0.248	-1.18756	0.0368898	0.755003
ENSECAG00000000171	NPAS2	1700.21	1331.63	1769.61	1823.6	1513.67	1508.28	1180.83	1447.22	2066.91	1549.87	1862.28	1766.2	1505.98	1990.71	1483.34	2047.91	2156.45	1504.73	2094.64	0.274	1.20916	0.0374791	0.756201
ENSECAG00000000477	ENSECAG00000000477	4283.95	3742.96	3756	3972.22	4015.82	3482.31	4697.63	4410.45	4336.04	4008.18	4609.15	5062.79	3817.43	4677.98	5171.01	4175.3	3988.46	4476.67	4710.63	0.195	1.14472	0.0373116	0.756201
ENSECAG00000008463	CCDC105	73.184	25.4047	46.1451	77.5851	55.1945	208.939	195.036	5.89738	51.8964	4.996	42.9646	18.6161	40.6668	121.803	13.7771	59.1881	133.078	73.7739	142.354	-1.156	-2.22839	0.0373383	0.756201
ENSECAG00000010447	EFEMP1	3027.59	2583.87	2467.15	3254.38	3310	3020.91	1931.92	3469.23	2890.1	3720.63	2856.67	3893.08	2585.62	3484.7	3370.8	2991.53	2395.41	2964.95	3305.58	0.225	1.16878	0.0374612	0.756201
ENSECAG00000011908	ACCSL	132.148	111.146	141.655	37.0452	172.274	39.176	106.739	44.0337	263.061	82.1565	173.768	254.42	99.6992	74.2235	254.111	196.166	92.2805	101.757	134.959	0.841	1.79129	0.0374375	0.756201
ENSECAG00000013703	PPP1R3C	248.511	205.355	464.671	164.257	160.566	110.999	226.89	252.801	161.058	284.772	530.852	487.12	191.527	205.542	283.196	267.192	168.048	165.991	142.354	0.619	1.53581	0.0372272	0.756201
ENSECAG00000015504	DERA	1909.66	2011.21	1625.81	1948.71	2028.82	2006.68	2624.32	1966.97	2100.91	1525.72	1901.9	1689.41	1768.35	2108.71	1555.28	1682.63	1843.67	1849.43	2135.31	-0.216	-1.16151	0.0370707	0.756201
ENSECAG00000018046	GRN	9657.92	9783.99	8452.07	9461.19	9856.4	11154.3	14173.4	8515.42	10434.8	7982.78	9016.84	7369.63	10213.9	9405.45	10130.8	10038.3	9760.37	8102.4	9990.68	-0.229	-1.17202	0.0372067	0.756201
ENSECAG00000018057	IL2RA	8.171	4.23412	6.43885	4.19379	1.67256	0	3.35305	20.8374	5.3686	1.94289	11.9346	10.0837	2.62366	5.7095	59.7009	3.38218	0	1.90794	3.69751	1.704	3.25803	0.0374597	0.756201
ENSECAG00000018249	LRRC45	2727.71	3200.99	2153.8	2601.55	2848.37	3199.38	3731.95	2886.96	2115.23	2652.04	2475.24	2347.18	3044.76	2668.24	2896.26	2626.26	2577.06	2400.19	2673.3	-0.236	-1.17772	0.0372853	0.756201
ENSECAG00000020180	CREB5	130.217	102.677	171.703	69.8965	86.9731	115.352	68.1787	78.6317	144.952	154.598	121.733	110.145	48.5378	270.25	87.2551	109.921	286.555	172.351	144.203	0.691	1.6144	0.0371438	0.756201
ENSECAG00000020730	RNH1	9369.33	9405.03	8050.71	8188.38	9351.28	11559.1	15712.4	8334.17	9024.61	7515.1	9171.03	6645.93	11410.3	8463.38	10274.7	8282.95	10592.8	7573.9	9092.19	-0.29	-1.22264	0.0370827	0.756201
ENSECAG00000022368	MBD2	7069.86	8436.48	6101.89	7194.45	8583.58	7780.79	7486.25	7586.78	6701.8	5290.49	6618.94	4564.81	8100.56	6992.23	8012.16	7048.45	6933.67	7004.06	6820.06	-0.253	-1.19168	0.0373549	0.756201
ENSECAG00000031109	ENSECAG00000031109	4.195	6.35118	2.14628	12.5814	3.34512	2.17645	8.38263	0	0	0	2.86431	0	19.6775	0	1.53079	1.69109	2.91412	4.45187	7.39503	-2.06	-4.16986	0.0372507	0.756201
ENSECAG00000037409	ENSECAG00000037409	785.219	764.258	642.812	694.072	1063.75	1033.81	1390.96	675.839	706.865	610.622	680.273	629.843	699.206	884.972	998.076	669.671	803.326	494.158	691.435	-0.397	-1.31677	0.0372738	0.756201
ENSECAG00000011991	LIMA1	1287.56	1307.28	1061.34	1056.14	1222.64	953.283	1437.9	1236.48	1005.72	1575.13	1400.65	1308.55	1470.56	1035.32	1593.55	1278.46	1388.09	1717.15	1127.74	0.257	1.19499	0.0376524	0.756839
ENSECAG00000019609	ENSECAG00000019609	734.624	641.469	768.37	667.512	625.537	687.757	501.281	818.949	830.343	713.873	876.955	1049.48	708.389	589.982	811.319	630.776	643.05	750.458	907.74	0.287	1.2201	0.0376217	0.756839
ENSECAG00000020469	VPS51	3211.52	3134.31	2951.14	3483.64	3216.33	3667.31	4990.46	2872.42	3332.11	2666.75	3332.62	2624.86	2779.77	2761.49	2946.77	3598.63	3489.18	2637.42	3322.22	-0.252	-1.19086	0.0376476	0.756839
ENSECAG00000033928	ENSECAG00000033928	1.074	0	0	0	0	0	0	1.17948	0	1.94289	0.477384	0.775669	0	0	4.59237	0	2.91412	1.90794	5.54627	3.027	8.15113	0.0376054	0.756839
ENSECAG00000020967	MYL4	3.964	5.29265	7.512	4.89276	10.0354	2.17645	7.82379	5.50422	3.57907	4.16333	1.43215	3.10268	2.62366	1.90317	1.53079	3.38218	1.94275	4.45187	0	-1.112	-2.16145	0.0377402	0.757891
ENSECAG00000041507	ENSECAG00000041507	28.69	34.9315	40.7794	27.2596	30.1061	19.588	56.443	17.6921	21.4744	14.988	27.6883	29.4754	39.355	20.9348	19.9003	30.4396	25.2557	30.5271	29.5801	-0.53	-1.44393	0.0378087	0.758553
ENSECAG00000003629	EQUCABV1R908	1.999	3.17559	5.36571	4.19379	1.67256	2.17645	6.7061	0.786317	1.78953	1.38778	1.43215	0.775669	1.31183	0	0	1.69109	0.971374	2.54393	0	-1.607	-3.04618	0.0379284	0.76018
ENSECAG00000042771	ENSECAG00000042771	1.292	0	0	0	3.34512	10.8822	1.67653	0.786317	0	0	0	0	6.55916	0	0	0	0	0	0	-3.688	-12.8884	0.037961	0.76018
ENSECAG00000009514	VAMP8	950.512	975.964	809.149	884.89	1184.17	1001.17	1485.96	820.129	984.243	679.456	953.814	788.856	1244.93	883.069	1096.05	918.261	868.409	693.22	837.487	-0.31	-1.23971	0.0384516	0.762522
ENSECAG00000009882	PBDC1	159.084	130.199	159.898	205.496	172.274	176.292	187.212	180.067	137.794	163.48	114.095	162.891	182.345	199.832	130.117	130.214	147.649	145.004	138.657	-0.275	-1.20999	0.0387203	0.762522
ENSECAG00000012190	ARSH	44.121	10.5853	61.1691	46.1317	56.867	97.9401	75.4437	7.47001	41.1592	7.494	22.9145	86.0993	65.5916	60.9013	6.12316	45.6594	12.6279	60.4182	29.5801	-1.05	-2.07053	0.0384987	0.762522
ENSECAG00000012620	PSME3	1822.53	1679.89	1908.05	1613.91	1645.8	1545.28	1695.53	2065.26	1830.69	1903.48	1911.45	1849.2	1600.43	2411.31	1810.93	1628.52	1875.72	1968.36	1861.7	0.189	1.13997	0.0385759	0.762522
ENSECAG00000013481	VCL	4960.3	4125.09	6089.01	4070.77	4281.75	3575.9	2996.51	6140.74	5749.77	5977.16	4629.2	5199.31	4629.45	5658.11	3214.66	5386.11	6422.73	5929.26	5209.8	0.36	1.28343	0.0385465	0.762522
ENSECAG00000013789	EPN2	1513.65	1813.26	1311.38	1966.89	1664.2	1747.69	1355.19	1498.72	1331.41	1384.45	1397.3	1419.47	1545.34	1353.15	1122.07	1709.69	1449.29	1712.06	1464.22	-0.236	-1.17772	0.0382354	0.762522
ENSECAG00000014836	TIMM8B	231.978	209.589	208.19	199.904	287.68	280.762	339.217	283.86	196.849	189.293	175.677	238.906	304.345	289.281	263.296	130.214	184.561	185.071	208.91	-0.38	-1.30134	0.0387134	0.762522
ENSECAG00000016668	ZNF446	139.259	185.243	98.7291	144.686	152.203	139.293	204.536	145.862	134.215	114.075	115.05	107.042	167.914	106.577	140.833	148.816	150.563	86.4935	164.539	-0.363	-1.2861	0.038153	0.762522
ENSECAG00000017249	TRPS1	14386.9	14341	19228.6	18394.7	12890.4	9236.84	5381.09	10910.5	22396	16462.4	16103.1	14229.7	10586.5	17172.3	15877.4	16549	11926.5	14817.7	12460.6	0.447	1.3632	0.0383422	0.762522
ENSECAG00000017928	NDUFA13	2608.56	2698.19	2268.62	2535.15	2803.21	2953.44	4785.36	2325.93	2376.5	2381.15	2386.44	2365.02	2488.55	2563.56	2804.41	2205.18	2529.46	1847.53	2636.33	-0.311	-1.24057	0.0386587	0.762522
ENSECAG00000018339	IKZF1	10.267	0	9.65828	11.1834	5.01768	0	3.35305	18.4784	8.94766	7.494	7.63815	12.4107	0	7.61267	88.7859	1.69109	0	2.54393	0	1.921	3.78685	0.0381307	0.762522
ENSECAG00000021214	ENSECAG00000021214	88.935	79.3897	61.1691	89.4675	95.3359	174.116	207.33	51.8969	42.9488	61.6173	83.0649	47.3158	80.0217	102.771	50.5161	74.4079	110.737	44.5187	144.203	-0.659	-1.57899	0.0385698	0.762522
ENSECAG00000021488	DYRK1B	1286.48	1207.78	1231.97	1534.23	1195.88	1684.57	1846.97	1302.93	1125.62	1091.9	1372.96	1248.05	1179.34	905.907	1367	1510.14	1310.38	896.734	1144.38	-0.302	-1.23285	0.0385914	0.762522
ENSECAG00000023444	EPHX2	2527.51	2930.01	3233.38	2650.48	2533.93	3961.13	2371.17	2409.67	1615.95	2075.84	2118.15	1394.65	2538.39	3397.15	2363.54	2249.15	2714.99	2151.53	2786.08	-0.382	-1.30315	0.0383792	0.762522
ENSECAG00000024870	CWH43	5161.73	4369.61	4470.71	2967.81	8464.83	4559.65	2446.05	3993.7	3963.81	6808.16	7238.58	5090.72	5727.46	6141.52	7961.64	4428.96	5250.28	4755.23	4272.48	0.471	1.38607	0.0383873	0.762522
ENSECAG00000026073	SNORD22	4.068	4.23412	3.21943	5.59172	5.01768	8.70578	17.3241	3.14527	0	3.60822	3.81908	0.775669	5.24733	3.80633	0	0	0	3.17991	5.54627	-1.492	-2.81279	0.0387179	0.762522
ENSECAG00000029447	ENSECAG00000029447	40.698	47.6338	43.9988	25.1627	48.5042	36.9996	130.21	25.1621	59.0546	28.5882	26.7335	31.8024	52.4733	19.0317	48.9853	37.2039	16.5134	28.6192	25.8826	-0.757	-1.68997	0.0384386	0.762522
ENSECAG00000034318	ENSECAG00000034318	3.579	4.23412	3.21943	2.79586	0	0	0	1.57263	12.5267	6.66133	1.90954	3.10268	0	7.61267	13.7771	0	3.8855	1.27196	1.84876	1.941	3.83972	0.0386934	0.762522
ENSECAG00000032062	ENSECAG00000032062	5.762	2.11706	6.43885	0	0	0	0	1.96579	5.3686	4.16333	4.29646	0	6.55916	0	0	23.6752	0	34.343	14.7901	2.871	7.31572	0.0387891	0.763174
ENSECAG00000003027	TFAP2E	165.249	183.126	207.116	271.897	115.407	256.821	201.183	171.417	243.376	126.565	105.025	61.2779	101.011	152.253	44.3929	103.156	199.132	216.87	214.456	-0.669	-1.58997	0.0389241	0.763564
ENSECAG00000016105	MALSU1	652.585	708.156	537.644	645.145	623.865	755.227	980.209	563.789	722.971	604.239	583.364	565.463	701.83	599.497	629.155	639.231	619.737	595.915	671.099	-0.222	-1.16635	0.0389876	0.763564
ENSECAG00000016965	SUV39H2	241.195	291.096	301.553	198.506	183.982	200.233	96.6797	143.11	266.64	366.651	240.602	399.47	223.011	310.216	263.296	179.255	204.96	324.351	147.901	0.535	1.44894	0.0389855	0.763564
ENSECAG00000018889	ZNF143	534.181	622.415	514.035	450.134	485.042	350.408	433.103	527.619	483.174	587.03	506.028	530.558	610.002	481.501	567.924	630.776	721.731	583.195	530.593	0.262	1.19914	0.0389008	0.763564
ENSECAG00000024727	CYTH4	56.116	31.7559	37.56	56.6162	16.7256	21.7645	45.825	81.777	37.5802	64.1153	40.5777	53.5212	32.7958	17.1285	307.689	49.0415	28.1699	37.5229	49.9164	0.985	1.97931	0.0389147	0.763564
ENSECAG00000003314	POMGNT2	259.798	202.179	299.407	295.662	232.486	422.231	376.101	283.074	171.795	280.886	222.461	221.841	200.71	342.57	212.78	229.988	245.758	242.309	194.119	-0.38	-1.30134	0.0390366	0.763588
ENSECAG00000007659	TRPC7	0.233	0	0	0	0	0	0	1.57263	0	0	0	0	2.62366	0	0	0	0	0	0	-7.066	-133.992	0.0397589	0.763588
ENSECAG00000007795	NRBP1	6759.65	6146.88	7179.32	4857.81	7365.95	5482.47	6164.59	6037.34	8362.49	7127.91	7267.22	8041.36	6332.21	6586.86	7799.38	7648.79	7739.91	5267.83	6265.44	0.251	1.19003	0.0397533	0.763588
ENSECAG00000008098	TCF7	5156.72	4996.26	7119.23	2770	6437.68	2330.97	1910.12	3464.51	9547.16	4134.75	6005.97	6009.11	4503.52	2681.56	6649.76	8922.18	5289.13	5042.7	5006.43	0.632	1.54971	0.0400465	0.763588
ENSECAG00000008103	AP3M1	1361.97	1222.6	1621.52	1267.22	1535.41	1212.28	816.468	1151.95	1598.05	1518.78	1474.16	1728.19	1285.6	1471.15	1451.19	1413.75	1331.75	1319.03	1096.31	0.264	1.2008	0.0402397	0.763588
ENSECAG00000008640	TMEM18	791.744	789.663	755.492	780.045	836.28	916.284	1083.59	723.412	771.289	668.909	697.459	643.03	833.013	736.525	857.243	857.382	860.638	587.011	854.126	-0.236	-1.17772	0.0396299	0.763588
ENSECAG00000009623	OLFML2B	396.089	338.729	389.551	266.306	332.839	187.174	418.014	633.378	329.274	614.786	464.972	366.116	390.926	376.827	319.935	312.851	276.842	595.279	515.803	0.445	1.36131	0.0398212	0.763588
ENSECAG00000010270	ENSECAG00000010270	962.137	1510.52	930.414	1247.65	804.501	1240.57	1193.13	1127.97	771.289	1044.72	1309.47	676.384	1294.78	578.563	785.296	476.887	850.924	658.241	817.151	-0.446	-1.36226	0.0400418	0.763588
ENSECAG00000011487	UNC119	227.905	338.729	228.579	211.786	342.875	245.938	322.452	199.724	187.901	214.55	220.552	207.104	153.484	104.674	197.472	263.81	241.872	174.895	245.885	-0.391	-1.3113	0.0391842	0.763588
ENSECAG00000011619	TOGARAM1	793.349	800.248	959.389	749.99	643.936	685.58	418.573	563.003	1241.94	915.101	859.292	919.168	781.852	982.034	932.252	766.063	808.183	702.76	550.93	0.377	1.29864	0.0392344	0.763588
ENSECAG00000012220	ITPRID2	12974.7	11944.4	15257.9	9782.72	12489	7922.26	10413.5	10001.2	18611.1	12963	13025.4	14954.1	15050.6	10155.3	13345.4	16975.1	15136.9	15333.5	10183	0.344	1.26927	0.0401436	0.763588
ENSECAG00000013016	TMEM82	14.665	15.8779	5.36571	9.78551	30.1061	26.1174	19.5595	19.6579	17.8953	11.3798	9.54769	7.75669	17.0538	7.61267	9.18475	27.0574	8.74237	10.1757	11.0925	-0.767	-1.70173	0.0400651	0.763588
ENSECAG00000013357	C16H3orf20	62.99	57.1606	43.9988	74.7893	61.8847	69.6463	95.562	62.119	60.8441	44.6864	46.7837	71.3616	86.5809	38.0633	59.7009	69.3346	49.5401	60.4182	81.3453	-0.379	-1.30044	0.039448	0.763588
ENSECAG00000014113	CCNG2	1549.27	1525.34	1981.02	1400.03	1346.41	1190.52	748.848	911.734	2072.28	2091.1	1857.5	1836.78	2240.61	1372.18	1726.73	1520.29	1041.31	1894.59	1129.59	0.449	1.36509	0.0401861	0.763588
ENSECAG00000014928	RPS13	29174.1	30982.1	23075.8	27471.4	30699.8	32683.7	48438.8	25717.7	30053.4	21374.8	25651.3	23540.8	34448.7	26865.1	36255.3	26419.9	29686.2	24159	27609.3	-0.29	-1.22264	0.0393199	0.763588
ENSECAG00000015113	PYY	2.968	7.40971	1.07314	10.4845	1.67256	2.17645	5.02958	1.17948	3.57907	0.555111	0	0.775669	1.31183	0	0	1.69109	2.91412	0.635981	12.9413	-1.981	-3.94767	0.0394239	0.763588
ENSECAG00000015612	INKA1	601.329	852.116	390.624	599.013	545.255	663.816	1104.83	490.662	586.967	364.153	525.6	383.956	704.454	435.825	743.965	657.833	534.256	578.743	661.855	-0.384	-1.30495	0.0398211	0.763588
ENSECAG00000016692	H2AZ2	1267.33	1234.25	1168.65	1253.94	1220.97	1299.34	1946.45	1248.67	1293.83	942.856	1132.36	1174.36	1428.58	1467.34	1325.67	1175.31	1118.05	1114.88	1266.4	-0.244	-1.18427	0.0396795	0.763588
ENSECAG00000016798	MIEF2	394.564	474.221	403.501	325.019	341.202	411.348	746.613	275.997	558.334	270.339	349.445	299.408	540.475	262.637	364.328	473.505	363.294	289.372	353.113	-0.399	-1.31859	0.0391168	0.763588
ENSECAG00000017099	BABAM1	2593.86	2415.56	2658.17	2584.07	2614.21	2877.26	3227.31	2822.09	2385.45	2269.57	2659.51	2513.94	2495.1	2616.85	2371.2	2690.52	2662.54	2195.41	2630.78	-0.164	-1.12039	0.039093	0.763588
ENSECAG00000017140	C11H17orf58	47.327	44.4582	35.4137	62.9069	38.4689	52.2347	65.3845	55.4353	46.5278	29.6984	40.5777	55.0725	74.7744	22.838	33.6774	43.9683	43.7118	43.8827	62.8577	-0.442	-1.35849	0.0393074	0.763588
ENSECAG00000017485	TGM1	24446.3	21610.9	34055.1	12645.7	34777.5	10124.8	16898.8	24482.8	38396.2	22455.6	32751.4	30195.3	17007.9	18441.7	36817.1	26091.8	27760.9	17203.9	18315.6	0.534	1.44794	0.0402044	0.763588
ENSECAG00000018010	TEAD2	299.688	285.803	262.92	442.445	289.353	326.467	406.837	494.593	177.164	291.433	268.29	227.271	272.861	272.153	194.41	273.956	201.074	274.744	432.609	-0.42	-1.33793	0.0402086	0.763588
ENSECAG00000018457	XPNPEP3	651.558	386.363	667.494	631.865	769.378	570.229	344.806	675.839	701.497	800.193	604.369	978.119	742.497	660.399	537.308	759.298	758.643	605.454	534.291	0.343	1.26839	0.039749	0.763588
ENSECAG00000021074	CLDN1	5163.78	6207.22	5699.46	4059.59	4994.26	3116.67	3318.96	3840.37	8167.43	4170	6807.5	6596.29	3741.34	3635.05	5778.74	6537.75	5950.64	5331.43	4995.34	0.425	1.34257	0.0395904	0.763588
ENSECAG00000021777	ACTN4	36931.6	37003	38438.9	29055.3	40785.4	30442	22906.9	35178.2	49154.9	35215.4	39455.8	38802.9	35708.1	32188.3	40391.5	42048.9	41898.3	34318.8	41776.4	0.272	1.20748	0.0395187	0.763588
ENSECAG00000022001	ZNF317	619.03	527.148	724.371	613.691	608.812	507.112	362.13	760.762	518.964	633.659	629.67	740.764	654.604	584.272	731.718	591.881	607.109	595.279	750.595	0.257	1.19499	0.0396667	0.763588
ENSECAG00000022241	CACNA1H	670.048	499.626	918.61	568.958	674.042	369.996	317.422	638.489	642.442	813.793	814.418	842.377	935.336	296.894	581.701	662.906	905.321	765.086	813.453	0.507	1.42109	0.0402754	0.763588
ENSECAG00000022702	ARHGEF12	14132.5	14068.9	19016.1	13281	11682.8	9944.18	5884.05	13664.6	20475.8	13994.9	15797.1	14577.2	13713.9	12979.6	12840.3	17014	14534.7	16493.5	14422.2	0.393	1.31312	0.0396039	0.763588
ENSECAG00000023230	SDR39U1	898.018	829.887	782.321	916.343	918.235	1127.4	1091.42	806.368	880.45	798.805	846.88	784.977	1158.35	755.557	835.812	945.318	868.409	789.889	1027.91	-0.195	-1.14472	0.0401918	0.763588
ENSECAG00000023248	RSAD1	407.456	429.763	305.846	397.012	459.954	487.524	583.431	355.808	291.694	262.29	353.264	386.283	617.873	294.991	477.607	454.903	356.494	333.254	486.223	-0.343	-1.26839	0.0400209	0.763588
ENSECAG00000024107	ROR1	794.907	699.688	1187.97	849.942	702.475	798.756	293.392	538.234	744.446	1209.03	1475.12	1123.94	461.765	1020.1	900.105	674.744	527.456	454.091	647.065	0.51	1.42405	0.0399515	0.763588
ENSECAG00000024619	S100A14	4340.18	4279.63	3654.05	4258.79	4614.59	4520.48	6693.25	4648.31	4214.35	3728.68	3457.7	3379.59	4672.75	5435.44	4045.88	3940.23	4438.21	3576.76	4564.58	-0.273	-1.20832	0.0399714	0.763588
ENSECAG00000029560	ENSECAG00000029560	1.646	0	1.07314	1.39793	0	2.17645	0	0.786317	5.3686	3.60822	3.34169	0.775669	1.31183	0	3.06158	1.69109	0	3.17991	1.84876	2.055	4.15544	0.0395788	0.763588
ENSECAG00000040996	ENSECAG00000040996	316.804	363.076	456.085	183.828	242.521	91.4107	191.683	72.3412	479.595	184.574	1928.16	321.127	150.861	207.445	235.742	106.539	127.25	269.656	90.5891	1	2	0.0399729	0.763588
ENSECAG00000043277	H2BC8	9.799	6.35118	3.21943	15.3772	6.69024	6.52934	11.1768	9.04264	1.78953	0.555111	2.86431	5.42969	18.3656	9.51583	1.53079	10.1465	60.2252	5.72383	1.84876	-1.422	-2.67957	0.0397692	0.763588
ENSECAG00000007197	ENSECAG00000007197	861.831	663.698	606.325	948.496	740.944	1133.93	1688.82	736.386	653.179	665.578	814.895	798.939	1061.27	797.427	785.296	889.512	897.55	758.09	872.613	-0.346	-1.27103	0.040313	0.763625
ENSECAG00000001958	TLR6	7	1.05853	5.36571	4.19379	6.69024	0	2.23537	19.6579	0	19.1513	8.11554	9.30803	9.18282	9.51583	4.59237	5.07326	4.85687	11.4477	5.54627	1.268	2.40827	0.040462	0.763649
ENSECAG00000007549	BRAP	1164.59	1238.48	1293.14	1020.49	1107.23	848.814	797.468	1210.93	1311.73	1110.78	1267.46	1220.9	1181.96	1027.71	1111.35	1342.72	1186.05	1282.14	1403.21	0.247	1.18674	0.040739	0.763649
ENSECAG00000008094	BCL11A	37.23	79.3897	26.8286	102.748	36.7963	84.8814	33.5305	27.5211	14.3163	11.9349	36.7586	2.32701	20.9893	34.257	1.53079	20.2931	4.85687	36.8869	94.2866	-1.312	-2.48285	0.0406913	0.763649
ENSECAG00000009725	NRM	271.082	346.139	193.166	294.963	254.229	332.996	366.6	272.066	195.059	230.094	242.034	233.476	333.205	359.698	226.557	197.857	236.044	284.284	281.011	-0.314	-1.24315	0.0406748	0.763649
ENSECAG00000010477	EEF1AKMT3	104.282	118.555	101.949	124.416	98.681	121.881	111.768	117.948	71.5813	78.2707	92.6126	88.4263	115.441	100.868	127.056	128.523	84.5096	94.7612	99.8329	-0.294	-1.22603	0.0406811	0.763649
ENSECAG00000013331	NAGK	2743.28	2618.8	2220.33	2655.37	3137.72	3184.14	4385.79	2739.13	2440.92	2457.2	2630.39	2297.53	2904.4	3119.29	2495.19	2117.24	2784.93	2225.3	2965.41	-0.279	-1.21335	0.0403911	0.763649
ENSECAG00000013449	PIP4K2C	2322.2	2119.18	2076.53	2131.84	2043.87	2243.92	1617.29	2361.31	2535.77	2164.66	2365.92	2821.11	2430.82	2064.94	2221.18	2800.44	2864.58	2244.38	2691.79	0.22	1.16473	0.0407856	0.763649
ENSECAG00000014287	OMD	32.291	12.7024	24.6823	32.1524	13.3805	19.588	31.854	19.6579	14.3163	91.3158	20.0501	65.1562	15.742	60.9013	13.7771	11.8376	12.6279	82.6776	38.8239	1.044	2.06194	0.0405839	0.763649
ENSECAG00000016190	RPS6	108285	120736	85924.4	108183	121751	116712	167018	105537	109185	92843.2	102979	100586	96682	95339.1	121846	95766.3	105624	94645.5	107771	-0.239	-1.18017	0.0403611	0.763649
ENSECAG00000016202	SEMA4C	5041.57	4627.89	4464.27	6359.88	4763.45	6894.98	5951.67	5230.19	4710.05	3566.31	4470.23	4610.58	5744.51	2555.95	4734.74	6241.81	4968.58	4243.9	6609.31	-0.346	-1.27103	0.0404656	0.763649
ENSECAG00000020305	FERMT2	1108.5	1135.8	1184.75	882.793	1045.35	792.226	900.295	1563.2	794.552	1752.49	1329.52	1309.33	1155.72	905.907	1108.29	1048.47	910.178	1056.37	1077.83	0.293	1.22519	0.0408081	0.763649
ENSECAG00000023121	SAYSD1	127.535	106.911	143.801	120.921	115.407	150.175	164.858	132.101	132.425	93.5362	107.412	103.94	205.958	150.35	134.71	133.596	106.851	92.8533	99.8329	-0.324	-1.2518	0.0406741	0.763649
ENSECAG00000029728	ENSECAG00000029728	29.459	44.4582	15.024	46.1317	15.053	56.5876	44.1485	19.2648	23.2639	17.2084	19.0954	14.7377	44.6023	9.51583	22.9619	42.2772	33.9981	10.1757	51.7652	-0.764	-1.69819	0.0408147	0.763649
ENSECAG00000033648	ENSECAG00000033648	47768.6	27944.1	51271.5	23347.5	130869	107414	64477.5	1983.09	74822.1	9601.48	19696.9	28993.7	61022.5	11664.5	39722.5	91966.4	35699.9	48833.8	30502.6	-1.176	-2.25949	0.0407088	0.763649
ENSECAG00000038560	ENSECAG00000038560	7.856	1.05853	11.8046	0	0	0	4.47074	5.11106	0	23.5922	4.29646	48.0915	2.62366	3.80633	30.6158	0	0.971374	1.27196	3.69751	2.244	4.73709	0.0408959	0.764499
ENSECAG00000017894	CKAP2	738.513	894.457	774.809	631.865	653.971	372.172	628.138	584.627	556.545	913.435	1016.83	903.655	696.583	1351.25	535.777	437.992	637.221	1091.98	611.939	0.469	1.38415	0.0410255	0.766252
ENSECAG00000000019	MRPL52	249.598	240.286	233.945	255.821	240.849	300.35	372.748	216.237	211.165	194.011	267.335	273.036	297.786	239.799	220.434	236.752	250.615	190.158	251.431	-0.267	-1.2033	0.0411342	0.766272
ENSECAG00000009451	NRXN1	13.103	7.40971	23.6091	19.571	5.01768	4.35289	3.91189	4.7179	34.0011	26.6453	27.6883	10.0837	5.24733	22.838	9.18475	5.07326	12.6279	10.1757	3.69751	1.125	2.18102	0.0410911	0.766272
ENSECAG00000028263	ENSECAG00000028263	2.791	2.11706	1.07314	2.79586	0	2.17645	0.558842	1.57263	7.15813	9.43689	8.11554	1.55134	1.31183	1.90317	7.65396	0	0.971374	0	1.84876	1.761	3.38933	0.0411191	0.766272
ENSECAG00000011674	PGLYRP4	1484.37	1222.6	1090.31	1636.28	1630.75	1549.63	2164.4	1239.24	1581.95	952.016	774.795	1803.43	1933.64	1216.12	1428.23	2157.83	1881.55	936.165	1519.68	-0.366	-1.28877	0.0412108	0.767031
ENSECAG00000000331	KDM1B	1009.67	1169.67	1082.8	748.592	1072.11	763.933	635.403	634.558	939.505	2536.03	1033.54	984.324	1010.11	926.842	676.61	833.706	962.632	1513	650.762	0.517	1.43098	0.0417043	0.767822
ENSECAG00000002212	FOXO1	1057.88	1038.42	972.267	926.828	904.855	824.873	573.372	1191.66	1605.21	1004.75	1113.26	1825.93	857.938	1010.58	1262.9	1256.48	846.067	1088.8	737.654	0.406	1.32501	0.0414793	0.767822
ENSECAG00000006824	ELMO3	3132.88	3135.36	2873.88	3049.59	3587.64	3723.9	4161.14	2938.47	2702.19	2571	3283.93	2668.3	3332.05	3005.1	3500.92	3238.43	3021.95	2480.96	3117	-0.222	-1.16635	0.0416251	0.767822
ENSECAG00000007112	ENSECAG00000007112	338.217	413.885	194.239	369.054	341.202	437.466	661.669	275.211	270.219	274.78	328.918	310.268	341.076	216.961	255.642	312.851	248.672	362.509	473.282	-0.414	-1.33237	0.0415026	0.767822
ENSECAG00000007744	RSRP1	183.63	197.945	160.971	218.776	200.707	226.35	247.008	147.041	130.636	184.852	136.532	201.674	192.839	201.736	176.041	175.873	164.162	164.719	177.481	-0.287	-1.2201	0.0414169	0.767822
ENSECAG00000011866	KRT72	109.933	322.851	93.3634	264.209	93.6634	182.821	49.7369	25.5553	25.0535	100.753	19.5728	15.5134	187.592	28.5475	36.739	103.156	180.676	139.916	109.077	-1.146	-2.21299	0.041643	0.767822
ENSECAG00000012707	LEMD2	917.732	937.857	627.788	1051.24	966.74	1003.34	1430.08	797.325	780.236	593.136	693.64	777.221	1029.79	1014.39	1123.6	1029.87	868.409	873.839	920.681	-0.311	-1.24057	0.0416519	0.767822
ENSECAG00000014505	PTOV1	3425.11	3600.06	2869.58	3547.25	3279.89	4270.19	5093.85	3292.31	3400.11	2853.55	3402.8	2730.36	3034.27	3368.6	3507.04	3507.32	3314.33	2725.82	3854.66	-0.252	-1.19086	0.0413901	0.767822
ENSECAG00000016441	DOHH	1255.07	1154.86	1290.99	1183.35	1533.74	1364.63	2367.81	1076.86	1150.67	1077.75	1110.4	1031.64	1070.45	1499.7	1356.28	1229.42	1202.56	856.667	1033.46	-0.355	-1.27899	0.0413935	0.767822
ENSECAG00000022608	PHACTR4	2122.44	2253.61	2324.43	1837.58	2109.1	1466.92	1190.89	1954.78	2834.62	2197.41	2351.6	2185.84	1701.45	1840.36	1670.09	2736.18	2991.83	2383.02	2174.14	0.356	1.27987	0.0413434	0.767822
ENSECAG00000024720	TEPSIN	526.122	636.176	475.402	532.611	466.644	776.991	524.753	513.465	424.119	463.24	451.606	446.786	515.55	441.535	509.753	588.499	578.939	578.743	545.383	-0.24	-1.18099	0.0415105	0.767822
ENSECAG00000025131	HMGCL	1941.42	1845.02	1893.02	1749.51	2080.66	2507.27	2647.23	1553.37	1805.64	1483.81	1655.09	1699.49	2564.63	1650.05	2473.76	1993.79	1973.83	1640.83	1728.59	-0.266	-1.20247	0.0417205	0.767822
ENSECAG00000039959	ZDBF2	92.762	73.0385	147.02	99.2531	107.044	52.2347	21.236	86.1017	116.32	84.932	119.346	238.13	22.3011	116.093	176.041	52.4237	39.8263	81.4056	36.9751	0.811	1.75443	0.0417165	0.767822
ENSECAG00000000686	LAPTM5	252.236	117.497	212.482	332.008	147.185	132.763	148.093	356.202	204.007	283.107	223.416	199.347	309.592	142.737	979.706	221.533	113.651	189.522	227.397	0.71	1.6358	0.0418204	0.768595
ENSECAG00000026917	FOXN3	858.337	782.253	1140.75	776.55	724.218	496.23	300.098	636.917	1485.31	674.46	867.408	884.263	675.593	797.427	751.618	1550.73	1043.26	955.244	907.74	0.532	1.44593	0.0418344	0.768595
ENSECAG00000020726	FH	5225.21	5421.79	4454.61	5159.76	5609.77	5893.82	6957.58	5133.86	4887.21	4267.97	4702.71	4484.14	5196.17	6036.84	5755.77	5074.95	5200.74	4680.19	5135.85	-0.202	-1.15029	0.0419053	0.769236
ENSECAG00000021163	TTLL5	1159.45	951.618	1200.85	947.797	1204.24	1120.87	696.876	1371.34	1499.63	1310.34	1096.07	1458.26	1061.27	1372.18	1040.94	1107.66	1161.76	1129.5	1138.83	0.257	1.19499	0.0419499	0.769393
ENSECAG00000039088	ENSECAG00000039088	10640	10530.2	10635.9	8493.83	9500.14	15128.5	17361.5	9482.2	12403.2	6795.12	8577.64	6385.31	10641.6	7808.69	11993.7	12755.9	12224.7	8382.87	12418.1	-0.378	-1.29954	0.0419905	0.769479
ENSECAG00000006393	CALML3	107.134	84.6823	180.288	108.34	105.371	117.528	179.947	275.211	78.7394	106.026	117.914	76.0156	27.5485	91.352	38.2698	136.978	47.5973	62.3262	94.2866	-0.628	-1.54542	0.0423095	0.769686
ENSECAG00000007317	NBL1	784.407	689.103	752.273	793.326	483.37	1127.4	1318.31	708.472	799.921	544.009	619.645	484.793	910.411	884.972	508.223	843.853	691.618	931.713	1027.91	-0.387	-1.30767	0.0423621	0.769686
ENSECAG00000007556	SHKBP1	7491.06	8522.22	6985.08	7938.15	7845.98	8542.55	9489.14	6477.68	7890.05	5617.17	7474.89	5424.26	6162.99	7704.02	6280.84	8154.43	8926.93	6977.99	8424.78	-0.233	-1.17528	0.0421037	0.769686
ENSECAG00000007913	ZNHIT1	1078.43	1159.09	1023.78	1041.46	1092.18	1236.22	1811.77	950.264	1082.67	864.586	1002.98	1023.11	936.648	928.745	1272.09	948.7	1044.23	865.571	1127.74	-0.279	-1.21335	0.0422182	0.769686
ENSECAG00000008202	SBDS	4247.76	3912.32	5174.69	3452.89	3831.84	2986.08	3519.59	3086.69	4536.46	5268.56	4097.87	5008.5	6072.47	4048.03	4769.95	4224.34	3597.97	5460.54	3410.96	0.32	1.24833	0.0421232	0.769686
ENSECAG00000014243	GATM	429.208	623.474	388.478	473.898	217.433	879.284	625.344	467.072	343.59	263.4	474.043	294.754	321.399	384.44	71.9472	284.103	262.271	714.843	635.972	-0.691	-1.6144	0.0423555	0.769686
ENSECAG00000022849	AP3B1	4440.47	4381.25	4887.09	4157.45	4169.69	3602.02	3188.19	5054.05	5422.28	4564.68	4791.51	4983.68	4332.98	4641.82	4094.87	4231.1	4358.56	4521.19	4546.09	0.201	1.14949	0.0422674	0.769686
ENSECAG00000033234	CBLN2	67.571	85.7409	52.584	49.6265	20.0707	19.588	26.8244	91.2128	114.53	84.932	91.6578	91.529	94.4519	13.3222	99.5014	28.7485	148.62	53.4224	49.9164	0.893	1.85703	0.0423111	0.769686
ENSECAG00000033905	RAP2A	974.454	787.546	1298.5	747.893	901.51	877.108	563.872	675.839	1046.88	1305.34	1051.2	1269	1322.33	1023.9	1059.31	1105.97	723.674	1190.56	589.753	0.398	1.31768	0.042182	0.769686
ENSECAG00000038252	ENSECAG00000038252	30.467	2.11706	25.7554	19.571	3.34512	10.8822	19.5595	58.5806	5.3686	46.9069	38.1908	39.5591	13.1183	7.61267	206.657	20.2931	2.91412	7.63178	20.3363	1.352	2.55266	0.0421647	0.769686
ENSECAG00000012816	PTPMT1	1137.43	1039.48	1022.7	1057.53	1187.52	1253.63	1815.12	1206.21	1046.88	1004.75	1042.61	1001.39	1176.71	1122.87	1138.91	1023.11	1083.08	1018.21	1233.12	-0.241	-1.18181	0.0425663	0.770881
ENSECAG00000015596	ENSECAG00000015596	0.951	0	0	0	0	0	0	0.393158	3.57907	1.38778	1.90954	2.32701	2.62366	0	0	1.69109	1.94275	1.27196	0	2.579	5.97525	0.0426804	0.770881
ENSECAG00000019931	GPR161	218.976	192.652	242.53	214.582	220.778	167.586	116.239	311.381	191.48	231.204	232.964	229.598	179.721	245.508	269.419	285.794	193.303	226.409	190.422	0.309	1.23885	0.0426385	0.770881
ENSECAG00000023081	GNL1	2241.4	2195.39	2137.7	2468.05	2010.42	2829.38	3174.78	2430.9	2006.07	1943.17	1978.76	1915.9	2005.79	3005.1	2241.08	1816.23	1936.92	1862.79	2386.75	-0.277	-1.21167	0.042522	0.770881
ENSECAG00000024635	EMC6	667.445	622.415	554.815	587.131	873.076	759.58	1083.59	670.728	638.863	512.923	597.208	530.558	566.711	765.073	724.064	651.069	699.389	568.567	608.241	-0.305	-1.23542	0.042592	0.770881
ENSECAG00000029716	ENSECAG00000029716	59.969	19.0535	25.7554	55.9172	18.3982	19.588	75.4437	108.119	30.4221	71.6093	64.9243	51.9698	24.9248	20.9348	249.519	99.7742	51.4828	52.7865	38.8239	1.006	2.00834	0.0426726	0.770881
ENSECAG00000040284	OTUD1	498.68	472.104	559.107	294.963	553.617	239.409	438.691	293.296	730.129	419.942	528.942	732.232	490.625	268.346	690.387	608.792	432.262	600.367	623.031	0.494	1.40834	0.0426698	0.770881
ENSECAG00000039235	AURKAIP1	878.879	844.706	695.396	929.624	1021.93	1051.22	1341.22	872.419	910.872	746.625	877.91	765.586	1014.05	1039.13	955.214	632.467	721.731	682.408	717.318	-0.309	-1.23885	0.0427678	0.771807
ENSECAG00000000127	EIF2D	2585.33	2524.59	2471.45	2667.95	2532.26	2809.79	3311.14	2710.83	2686.09	2153.28	2577.88	2377.43	2453.13	2536.92	2576.32	2450.39	2501.29	2349.95	2845.24	-0.163	-1.11961	0.0433286	0.771808
ENSECAG00000001197	TNFRSF19	1762.08	1950.87	2139.85	1674.72	1399.93	1240.57	818.145	1863.96	1895.11	1986.19	2931.14	2550.4	1868.05	888.779	2470.7	1719.84	1119.99	1598.22	1601.02	0.472	1.38703	0.0429414	0.771808
ENSECAG00000001342	SCAND1	956.958	941.033	828.466	973.659	1021.93	1229.69	1810.65	784.744	959.189	680.011	946.176	799.715	667.722	736.525	1167.99	948.7	1017.03	776.533	935.471	-0.357	-1.28076	0.0429797	0.771808
ENSECAG00000002225	SLC6A9	3882.96	4899.93	3939.51	3169.81	3313.34	5386.7	4951.34	4027.52	3557.59	2497.45	2429.41	1369.06	4326.42	5340.28	2092.59	4799.31	5156.05	3902.38	4734.67	-0.484	-1.39862	0.0430576	0.771808
ENSECAG00000003591	TPGS1	480.739	443.524	428.184	517.933	533.547	622.464	866.764	430.902	551.176	363.875	485.977	428.945	309.592	384.44	552.616	517.473	461.403	344.066	410.424	-0.371	-1.29325	0.0435718	0.771808
ENSECAG00000007486	OGFOD1	1062.58	1115.69	905.732	1019.79	1010.23	1190.52	1496.58	970.708	1021.82	882.072	1003.46	900.552	1101.94	1016.29	1059.31	980.831	1166.62	1108.52	1175.81	-0.173	-1.1274	0.043636	0.771808
ENSECAG00000007849	LRATD1	2017.41	2450.5	2216.04	1207.11	2070.63	1571.39	1420.58	1744.05	1777.01	1770.25	2306.72	2333.21	1689.64	1867.01	2894.73	2281.28	2846.13	1974.09	1893.13	0.344	1.26927	0.0439024	0.771808
ENSECAG00000008684	HTT	3693.38	3209.46	4822.7	3239	3830.16	3240.73	1455.22	3263.61	4031.82	4037.05	3670.13	4177.75	3715.11	4185.06	3839.22	4165.15	4693.68	3730.67	3174.32	0.356	1.27987	0.0439309	0.771808
ENSECAG00000010193	ENSECAG00000010193	847.544	1028.89	741.541	782.841	1150.72	929.342	1159.6	736.386	839.291	620.337	858.337	690.346	734.626	721.3	975.114	987.595	829.554	682.408	787.57	-0.286	-1.21926	0.0435683	0.771808
ENSECAG00000010252	SIK3	3365.37	3483.62	3582.15	3597.57	3018.97	2613.91	1943.65	3340.27	4047.92	3063.66	3477.75	3684.43	3029.02	3041.26	4068.84	4078.9	3677.62	3327.46	3499.7	0.274	1.20916	0.0428655	0.771808
ENSECAG00000010730	ZDHHC1	250.638	277.335	187.8	258.617	244.194	328.643	310.716	261.844	187.901	214.55	215.778	240.457	268.926	215.058	228.088	246.899	254.5	242.945	327.23	-0.254	-1.19251	0.0428351	0.771808
ENSECAG00000011022	METTL22	710.268	776.961	789.833	609.498	842.97	877.108	849.999	657.361	640.653	545.674	791.981	602.695	705.766	685.14	762.334	652.76	766.414	539.948	687.738	-0.241	-1.18181	0.0433764	0.771808
ENSECAG00000012325	VILL	177.998	237.111	101.949	380.237	204.052	237.233	153.682	202.477	96.6348	124.9	190.476	116.35	202.022	102.771	154.61	174.182	114.622	146.276	264.372	-0.561	-1.47529	0.0435371	0.771808
ENSECAG00000015349	ARMT1	469.697	402.241	489.353	395.614	339.53	433.113	370.512	442.696	581.598	547.062	460.199	547.623	579.83	477.695	419.437	564.823	409.92	632.802	360.508	0.284	1.21757	0.0436784	0.771808
ENSECAG00000015702	CHGB	72.244	49.7509	97.6559	67.7996	50.1768	23.9409	29.6186	75.4864	136.004	91.8709	52.9897	87.6506	90.5164	74.2235	35.2082	109.921	88.3951	76.3178	62.8577	0.61	1.52626	0.043196	0.771808
ENSECAG00000016330	TNFRSF1A	2822.07	2746.88	2531.54	3194.27	3212.99	3345.2	3641.41	2761.55	3001.05	2374.49	2873.85	2527.13	2194.69	2906.13	2822.78	3049.03	2923.84	2166.79	2523.55	-0.231	-1.17365	0.0439599	0.771808
ENSECAG00000016571	DCAF15	1029.8	1162.27	746.907	1019.79	1123.96	1216.63	1468.08	1142.13	705.076	832.667	949.04	815.228	964.196	1122.87	1089.92	999.433	1094.74	1031.56	1051.94	-0.269	-1.20497	0.0430521	0.771808
ENSECAG00000016999	CEP20	411.176	365.193	409.94	381.635	362.946	313.408	448.75	384.509	363.275	480.171	427.259	438.253	444.711	435.825	394.944	412.625	527.456	453.455	356.81	0.203	1.15109	0.0438575	0.771808
ENSECAG00000017400	SMURF1	748.742	692.278	1004.46	609.498	722.546	502.759	277.744	945.546	1274.15	810.462	770.499	812.901	592.948	572.853	682.733	928.407	664.42	688.768	924.378	0.439	1.35566	0.0432528	0.771808
ENSECAG00000018714	GSN	25701.7	32454.5	31384	37395.3	11291.5	31073.1	53133	39111	16445.8	24723.5	21745.8	8965.96	19236.7	18177.1	6842.64	18933.4	15465.2	39440.4	36810.6	-0.687	-1.60993	0.0436433	0.771808
ENSECAG00000019758	TNFSF13B	33.556	22.2291	51.5108	30.7545	20.0707	6.52934	29.6186	35.3843	57.265	31.9189	45.3515	25.5971	20.9893	7.61267	85.7243	32.1307	33.9981	24.8033	42.5214	0.776	1.71238	0.0435751	0.771808
ENSECAG00000020264	CCL25	24.353	12.7024	20.3897	5.59172	13.3805	21.7645	12.8534	12.1879	48.3174	25.8127	53.9444	10.8594	2.62366	83.7393	7.65396	1.69109	18.4561	23.5313	62.8577	1.289	2.44359	0.0431151	0.771808
ENSECAG00000020597	PSMA2	4158.14	4299.75	3501.66	3844.31	4355.35	4633.65	6357.95	4075.09	3800.97	3350.37	3617.62	3388.9	4563.86	4603.76	4825.05	4016.33	4112.8	3613.01	3886.09	-0.246	-1.18591	0.0439155	0.771808
ENSECAG00000021107	TRAFD1	1536.38	1271.29	1369.33	1309.86	1630.75	1390.75	1355.19	1654.02	1598.05	1544.6	1856.07	1624.25	1490.24	1159.03	1717.55	1719.84	1803.84	1453.85	1706.4	0.219	1.16393	0.0436004	0.771808
ENSECAG00000021892	NEU4	1.485	5.29265	0	0.698965	1.67256	6.52934	1.67653	6.68369	1.78953	0	2.38692	0	0	0	0	0	0	0	0	-2.866	-7.29041	0.0437853	0.771808
ENSECAG00000022144	ANO9	1146.95	1112.51	986.218	1058.93	1495.27	1821.69	1480.37	649.105	937.715	653.643	833.991	781.875	2104.18	287.378	1187.89	1733.37	1608.6	1036.01	876.311	-0.552	-1.46612	0.0438586	0.771808
ENSECAG00000022752	NUP214	2532.47	2407.1	2570.18	2556.81	2545.64	2267.86	2107.39	2689.99	2593.03	2578.49	2603.65	2667.53	2214.37	2672.05	2512.03	2436.86	2813.1	2597.35	2750.95	0.135	1.09809	0.0436605	0.771808
ENSECAG00000023005	ENSECAG00000023005	1.838	0	2.14628	0.698965	1.67256	0	0	3.53843	1.78953	3.88578	2.38692	7.75669	1.31183	3.80633	0	0	0.971374	1.27196	1.84876	2.005	4.01389	0.0439228	0.771808
ENSECAG00000023092	FOSL1	176.908	32.8144	116.973	105.544	120.424	89.2343	36.3247	124.631	1141.72	161.537	45.3515	109.369	52.4733	218.864	88.7859	125.141	224.387	61.6902	329.079	1.074	2.10526	0.0429255	0.771808
ENSECAG00000023123	NGLY1	2473.83	2200.68	2521.88	2268.14	2279.7	2132.92	2432.64	2265.38	3081.58	2632.89	2646.62	2651.24	2892.59	2417.02	2591.63	2457.15	2255.53	2325.78	2475.49	0.16	1.11729	0.0431411	0.771808
ENSECAG00000032916	RPL36AL	2588.74	2430.38	2091.55	2352.72	3580.95	3153.67	4341.09	2488.69	2499.98	2244.04	2062.3	2041.56	2053.02	2780.53	3073.83	2447	2640.2	1834.81	2481.03	-0.347	-1.27191	0.0434537	0.771808
ENSECAG00000032940	ENSECAG00000032940	98.337	103.736	67.608	56.6162	137.15	119.705	196.712	53.4696	100.214	47.7396	64.4469	72.9129	139.054	125.609	108.686	116.685	120.45	59.7823	79.4965	-0.51	-1.42405	0.0434106	0.771808
ENSECAG00000039989	METTL26	150.998	209.589	172.776	181.032	110.389	237.233	290.039	178.887	75.1604	163.758	93.09	129.537	86.5809	81.8361	281.666	91.3187	130.164	129.104	75.799	-0.586	-1.50108	0.0435242	0.771808
ENSECAG00000010458	GGCX	1468.82	1258.59	1719.17	1791.45	1155.74	816.167	1264.1	1684.29	1456.68	1931.51	1568.69	1767.75	1269.85	1275.12	1109.82	1286.92	1621.22	1553.7	1907.92	0.322	1.25006	0.0440928	0.772872
ENSECAG00000017404	UBXN1	3576.76	3873.16	2643.15	3482.94	4142.93	4379.01	5697.39	2935.71	3564.75	2411.96	3191.32	2845.93	4001.09	2538.82	4603.09	3911.49	3691.22	2705.47	3762.22	-0.334	-1.2605	0.0440919	0.772872
ENSECAG00000011897	CHRDL2	19.12	22.2291	5.36571	0.698965	25.0884	2.17645	8.94147	12.9742	12.5267	14.4329	34.3717	45.7645	13.1183	3.80633	88.7859	38.895	8.74237	2.54393	3.69751	1.517	2.86195	0.0442174	0.773887
ENSECAG00000015030	IL10RA	64.306	44.4582	41.8525	63.6058	43.4866	34.8231	57.5607	64.8711	57.265	73.8298	45.3515	44.9888	55.0969	38.0633	240.334	65.9524	50.5115	55.9664	79.4965	0.701	1.62563	0.0443396	0.773887
ENSECAG00000015206	SYNE3	1050.4	1409.96	902.513	585.034	767.705	565.876	630.374	833.103	1880.8	894.007	1021.6	635.273	1024.54	1014.39	835.812	1378.24	1560.03	1097.07	1870.94	0.525	1.43893	0.04428	0.773887
ENSECAG00000016020	CCNJ	687.116	720.858	790.906	547.29	585.396	446.171	333.629	579.516	1238.36	746.625	731.83	706.635	851.379	546.209	578.639	678.126	631.393	969.236	685.889	0.429	1.3463	0.044362	0.773887
ENSECAG00000020825	RBBP5	1208.56	1049	1240.55	1140.71	1155.74	1033.81	817.027	1390.6	1259.83	1362.8	1236.43	1298.47	1372.18	1292.25	1096.05	1300.45	1385.18	1300.58	1022.36	0.226	1.16959	0.0442319	0.773887
ENSECAG00000041106	ENSECAG00000041106	7.075	16.9365	6.43885	4.19379	13.3805	4.35289	11.7357	6.29054	5.3686	3.88578	5.72861	6.20535	11.8065	3.80633	4.59237	6.76435	7.77099	2.54393	5.54627	-0.884	-1.84548	0.044368	0.773887
ENSECAG00000018340	USP43	391.53	268.866	456.085	261.413	605.467	217.645	275.509	267.348	535.07	366.096	383.817	451.44	350.259	355.892	557.208	488.724	475.973	392.401	338.322	0.436	1.35285	0.0444554	0.774275
ENSECAG00000021272	EBPL	229.496	233.935	214.628	260.714	260.919	280.762	252.038	231.963	196.849	236.755	221.029	179.18	255.807	226.477	202.064	243.517	187.475	219.414	227.397	-0.215	-1.1607	0.044499	0.774275
ENSECAG00000034673	ENSECAG00000034673	30.801	31.7559	18.2434	34.9483	23.4158	54.4112	43.5897	42.068	14.3163	23.3147	26.7335	28.6998	49.8496	13.3222	32.1466	33.8218	26.2271	27.9832	29.5801	-0.537	-1.45095	0.044484	0.774275
ENSECAG00000014691	DENND3	252.03	222.291	172.776	281.683	212.415	113.175	190.006	299.587	209.375	294.209	268.29	255.195	301.721	106.577	592.416	290.867	203.989	198.426	323.532	0.548	1.46206	0.0447487	0.777656
ENSECAG00000015717	TSSK3	15.032	26.4632	8.58514	26.5607	10.0354	32.6467	29.6186	3.14527	14.3163	11.6573	11.4572	3.10268	19.6775	5.7095	6.12316	15.2198	28.1699	6.9958	11.0925	-0.939	-1.9172	0.0448025	0.777656
ENSECAG00000015874	COQ10A	140.66	214.881	95.5097	128.61	197.362	154.528	191.683	140.751	121.688	126.01	136.055	138.845	149.549	163.672	116.34	133.596	78.6813	122.108	122.018	-0.381	-1.30224	0.0447958	0.777656
ENSECAG00000002201	ENSECAG00000002201	860.563	1122.04	663.202	1174.96	976.775	1153.52	1027.71	743.463	841.08	680.289	949.518	921.495	595.572	787.911	952.152	820.178	884.922	570.475	624.88	-0.342	-1.26751	0.0449655	0.778587
ENSECAG00000011319	ENSECAG00000011319	2.189	3.17559	1.07314	0	1.67256	0	0	1.17948	0	3.05311	1.90954	3.10268	0	11.419	7.65396	0	3.8855	1.27196	0	2.284	4.87026	0.0449577	0.778587
ENSECAG00000028153	ENSECAG00000028153	56.947	49.7509	64.3885	11.8824	65.2298	21.7645	26.2656	27.1279	128.846	56.6213	105.025	69.8102	115.441	20.9348	48.9853	74.4079	42.7405	49.6066	46.2189	0.836	1.78509	0.0449603	0.778587
ENSECAG00000008584	AKAP10	689.075	661.581	861.733	608.799	715.856	537.582	474.457	748.574	671.075	762.723	684.569	764.034	717.572	721.3	817.442	647.687	742.13	650.609	615.636	0.219	1.16393	0.0450303	0.779007
ENSECAG00000020138	ANKRD16	470.16	536.674	345.552	517.234	463.299	568.052	671.169	438.372	402.645	376.643	392.887	426.618	544.41	334.957	561.8	531.002	415.748	388.585	547.232	-0.298	-1.22944	0.0450792	0.779007
ENSECAG00000038177	ENSECAG00000038177	2.513	1.05853	0	0.698965	0	0	3.91189	0	1.78953	1.38778	7.63815	0.775669	3.9355	0	12.2463	6.76435	0	3.17991	1.84876	2.32	4.99332	0.0450991	0.779007
ENSECAG00000024913	SNRNP25	682.937	653.113	797.345	534.708	670.697	794.403	1116.01	879.102	628.126	671.407	573.816	634.498	603.443	635.658	765.396	498.871	662.477	571.111	602.695	-0.301	-1.232	0.0451538	0.779322
ENSECAG00000001268	EXOC3L1	58.809	49.7509	54.7303	67.1007	58.5396	47.8818	106.739	66.4438	44.7383	39.968	42.0098	41.1105	78.7099	64.7077	58.1701	64.2613	88.3951	48.3346	36.9751	-0.454	-1.36983	0.0451935	0.779377
ENSECAG00000002428	FBXO28	1123.23	1056.41	1556.06	760.474	1259.44	496.23	811.439	1006.09	1592.68	1160.74	1335.24	1221.68	1087.51	896.391	979.706	1498.3	1423.06	1072.9	1003.87	0.42	1.33793	0.0452521	0.77976
ENSECAG00000000700	EPRS1	19927.8	18652.3	21818.1	16199.9	20815	13537.5	16602.1	21980.7	27945.3	20401.4	19404.2	20388.5	17715	22811.4	19390.5	19586.2	21914.2	19476.9	20060.9	0.248	1.18756	0.0456515	0.779989
ENSECAG00000000794	EMB	30.417	9.52676	32.1943	16.0762	10.0354	26.1174	13.4122	18.4784	66.2127	21.9269	8.11554	32.5781	22.3011	100.868	36.739	15.2198	32.0553	39.4309	46.2189	0.875	1.83401	0.0453118	0.779989
ENSECAG00000004228	LTB4R	1722.08	1713.76	1480.94	1584.55	1654.16	2091.56	3101.01	1581.68	1440.57	1720.57	1493.74	1351.99	1730.31	1625.3	1659.38	1658.96	2140.91	1513	1454.97	-0.282	-1.21588	0.0454066	0.779989
ENSECAG00000004471	EIF4E3	893.342	974.906	1142.9	813.595	884.784	722.58	505.752	903.478	996.77	1175.17	930.422	1173.59	826.454	862.134	927.659	808.34	747.958	896.098	787.57	0.275	1.20999	0.0455243	0.779989
ENSECAG00000007336	NMRK1	158.395	208.53	142.728	149.579	245.866	134.94	161.505	164.34	182.532	115.741	141.783	129.537	226.947	83.7393	102.563	199.548	143.763	162.175	155.296	-0.393	-1.31312	0.0456787	0.779989
ENSECAG00000009110	GPALPP1	608.89	565.255	650.324	545.193	583.723	491.877	543.194	461.568	710.444	535.405	720.851	714.391	570.647	626.142	693.448	673.053	712.017	722.475	440.004	0.247	1.18674	0.0458064	0.779989
ENSECAG00000010716	CLEC6A	3.683	0	3.21943	5.59172	0	0	0	0.393158	1.78953	0.555111	2.86431	2.32701	2.62366	0	44.3929	0	0	2.54393	0	2.84	7.1602	0.0455863	0.779989
ENSECAG00000013580	WIPF2	741.299	688.044	1025.92	699.664	704.148	474.465	354.306	761.941	1093.4	767.719	740.901	836.172	548.346	631.851	612.316	857.382	867.437	777.169	902.193	0.393	1.31312	0.0455048	0.779989
ENSECAG00000018063	D2HGDH	1536.21	1485.12	1454.11	1729.24	1684.27	2076.33	1720.67	1544.72	1030.77	1374.73	1594.94	1338.03	1894.29	1090.51	1426.7	1753.66	1863.1	1170.84	1419.85	-0.291	-1.22349	0.0457364	0.779989
ENSECAG00000020528	TJP1	19038.1	20647.7	25539.7	15553.4	18346.3	12754	8777.17	14795.3	25984	18745.5	24170.5	21444.9	16912.1	15114.9	19378.3	21723.7	28871.2	18619	15307.7	0.418	1.33607	0.0456721	0.779989
ENSECAG00000020855	MYO18A	12474	12358.3	13796.3	10880.1	12355.2	9809.24	8925.27	12613.3	14650.9	11771.1	14298.1	12382	11713.3	10260	11800.9	15219.8	13564.3	13453.6	14681	0.239	1.18017	0.0457812	0.779989
ENSECAG00000024670	B3GNT8	536.604	870.111	479.695	527.02	526.856	626.816	627.58	500.098	535.07	531.241	376.656	417.31	657.228	306.41	563.331	554.677	464.317	615.63	478.828	-0.336	-1.26225	0.0457417	0.779989
ENSECAG00000026813	RPL14	60382.5	65620.3	47849.3	57239.7	62920	64196.5	86850.8	61426.7	63727	45695.4	53151.5	54978.7	64702.2	55806.5	69920.4	56543.2	61838.7	52834.2	61583.9	-0.223	-1.16716	0.045813	0.779989
ENSECAG00000029256	ENSECAG00000029256	224.772	384.246	299.407	258.617	130.46	365.643	479.486	128.17	230.85	54.6785	363.767	117.126	133.807	98.9646	332.182	147.125	271.985	112.569	136.808	-0.718	-1.6449	0.0456352	0.779989
ENSECAG00000036419	RPL36	10196.5	10827.7	7844.67	10204.2	11723	12788.8	17387.3	9124.42	10502.8	8098.79	8502.22	8734.04	8491.49	8979.14	13729.7	9835.37	10663.7	7322.05	8777.9	-0.339	-1.26488	0.0454733	0.779989
ENSECAG00000021702	PANX2	911.169	1217.31	688.957	1158.88	993.501	1543.1	734.877	761.941	678.233	397.182	918.965	812.126	944.519	532.887	1065.43	1349.49	874.237	801.337	928.076	-0.454	-1.36983	0.0459662	0.781974
ENSECAG00000000012	PRKX	1314.63	1002.43	2094.77	635.359	1142.36	853.167	825.969	1298.6	2136.7	1211.81	1445.04	1464.46	1366.93	1046.74	1151.15	1709.69	1557.11	1023.93	1697.16	0.455	1.37078	0.0509871	0.782205
ENSECAG00000000037	HINT2	966.086	890.223	946.511	1018.39	1118.94	966.342	1674.85	953.802	957.4	846.822	905.598	819.107	1032.41	692.753	1135.85	845.544	802.355	690.04	1092.62	-0.318	-1.2466	0.0531606	0.782205
ENSECAG00000000367	RFC2	1321.1	1339.04	1149.34	1444.06	1296.23	1632.33	2122.48	1426.77	1009.3	1353.36	1214.94	1186.77	1157.04	1707.14	1004.2	952.082	1118.05	1333.65	1332.95	-0.308	-1.23799	0.0460645	0.782205
ENSECAG00000000406	ILRUN	1841.34	1675.65	2771.93	1120.44	1669.21	794.403	881.853	1646.55	3503.9	1301.18	1795.44	2225.4	1801.15	1311.28	1752.76	2729.42	1875.72	1884.41	2403.38	0.531	1.44493	0.0503919	0.782205
ENSECAG00000001908	KRT84	3.16751e+06	3.42889e+06	2.9407e+06	3.43876e+06	3.2151e+06	3.55263e+06	4.39426e+06	3.04029e+06	3.17938e+06	2.29459e+06	3.13759e+06	2.43031e+06	2.57959e+06	4.02694e+06	2.21361e+06	2.77864e+06	4.08157e+06	2.73107e+06	3.55131e+06	-0.281	-1.21504	0.047805	0.782205
ENSECAG00000002087	SAE1	6052.12	6220.98	5398.98	6441.66	6395.87	6394.4	8943.15	6142.71	4294.88	5155.87	5309.95	5158.98	6235.14	7431.86	5582.8	4919.37	6138.11	6149.3	6624.1	-0.253	-1.19168	0.0466875	0.782205
ENSECAG00000002222	ZBTB6	307.294	213.823	457.159	329.912	267.61	265.526	134.122	200.511	411.592	351.94	312.209	412.656	351.571	382.536	336.774	294.249	278.784	328.802	201.514	0.414	1.33237	0.0487571	0.782205
ENSECAG00000002313	TRAM1L1	863.813	944.208	1077.43	654.231	921.581	659.463	695.2	677.412	1247.3	1032.78	1016.35	779.548	636.238	854.522	829.689	874.292	820.811	945.704	881.857	0.289	1.22179	0.0531694	0.782205
ENSECAG00000002490	RNF144B	388.453	396.948	487.207	257.918	426.503	263.35	256.509	353.056	479.595	445.754	439.671	575.547	348.947	298.797	388.821	468.431	472.088	361.237	271.767	0.372	1.29415	0.0527756	0.782205
ENSECAG00000002596	XIRP2	18.377	21.1706	17.1703	1.39793	118.752	21.7645	8.94147	2.75211	7.15813	9.15933	7.63815	10.0837	22.3011	7.61267	1.53079	37.2039	2.91412	18.4435	14.7901	-1.457	-2.74537	0.0492918	0.782205
ENSECAG00000002920	RDX	1367.68	1203.55	1560.35	1256.04	1234.35	850.99	1235.6	1294.28	1207.93	1682.54	1725.74	2115.25	1620.11	995.356	1679.28	1254.79	1088.91	1675.81	937.32	0.365	1.28788	0.04634	0.782205
ENSECAG00000003981	GIMAP6	40.876	13.7609	51.5108	32.1524	8.3628	15.2351	22.3537	103.794	34.0011	45.2416	19.0954	31.8024	5.24733	13.3222	241.865	32.1307	13.5992	17.1715	35.1264	1.052	2.0734	0.0484781	0.782205
ENSECAG00000004364	CFAP61	6.231	4.23412	2.14628	4.19379	3.34512	2.17645	6.14726	3.14527	5.3686	8.60422	9.0703	17.0647	10.4947	9.51583	0	5.07326	7.77099	8.26776	5.54627	1.025	2.03496	0.0499956	0.782205
ENSECAG00000004924	TSEN54	1159.19	1273.41	893.928	1040.76	1128.98	1284.1	1726.82	1105.95	969.927	957.012	1064.57	968.811	1282.97	1250.38	1106.76	1220.97	1483.29	1167.66	939.168	-0.208	-1.15509	0.0505511	0.782205
ENSECAG00000005198	VTA1	2036.68	2220.79	1844.73	1881.61	1920.1	1469.1	1896.71	2265.77	2136.7	2252.09	2393.61	2416.21	2169.77	1625.3	2429.37	1833.14	1973.83	2158.52	1772.96	0.215	1.1607	0.0516179	0.782205
ENSECAG00000005626	SERGEF	1510.49	1662.95	1067.78	1451.75	1548.79	1967.51	1861.5	1285.24	1317.1	1208.2	1337.63	1104.55	1778.84	1503.5	1299.64	1697.85	1848.53	1467.21	1780.35	-0.226	-1.16959	0.0490938	0.782205
ENSECAG00000005987	IRF2BP1	708.503	689.103	611.691	816.391	690.767	894.519	875.147	796.539	794.552	567.879	686.479	650.011	547.034	669.915	794.481	645.996	719.788	655.697	647.065	-0.228	-1.17121	0.0492793	0.782205
ENSECAG00000006290	TGM2	116.718	109.029	115.899	123.717	66.9024	26.1174	33.5305	283.074	34.0011	90.2056	71.6077	74.4643	56.4088	39.9665	319.935	38.895	39.8263	176.167	401.18	1.054	2.07628	0.0487681	0.782205
ENSECAG00000006430	RPS10	50424.3	56851.5	40197.8	48320.9	53908.3	58213.4	75521.9	45073.3	54519.9	38281.9	44069.7	44946.9	48476.1	45304.9	62502.2	45833.6	52995.3	42650.2	49970	-0.249	-1.18838	0.0515655	0.782205
ENSECAG00000006649	CELF2	37.14	33.8729	31.1211	24.4638	25.0884	30.4702	32.9717	23.5895	19.6849	76.6053	56.3314	24.8214	38.0431	62.8045	104.094	16.9109	18.4561	36.2509	12.9413	0.773	1.70882	0.049017	0.782205
ENSECAG00000006802	KCNAB1	20.387	15.8779	22.536	13.9793	5.01768	0	10.618	70.7685	7.15813	28.8658	10.0251	21.7187	5.24733	3.80633	6.12316	10.1465	7.77099	51.5145	75.799	1.397	2.63353	0.0508736	0.782205
ENSECAG00000007350	SIVA1	1053.64	815.068	819.881	1091.78	909.873	1377.69	2114.1	1069	957.4	814.903	743.765	924.598	983.874	1290.35	1166.46	860.764	1034.51	928.533	1063.04	-0.38	-1.30134	0.046246	0.782205
ENSECAG00000007681	ENSECAG00000007681	21.634	0	8.58514	21.6679	0	0	18.4418	34.9911	1.78953	21.6493	19.0954	26.3728	6.55916	3.80633	191.349	11.8376	1.94275	12.0836	9.24378	1.84	3.5801	0.0502146	0.782205
ENSECAG00000007824	SNRPD2	995.813	965.379	753.346	1030.97	911.545	1103.46	1810.09	1046.19	900.135	832.667	835.423	968.811	1035.04	1120.96	1073.08	882.748	890.75	824.868	939.168	-0.304	-1.23456	0.0487347	0.782205
ENSECAG00000007945	TMEM131	6002.36	6103.48	6831.62	5571.45	5756.95	5029.77	3809.07	5146.84	7208.24	6395.44	6282.86	7100.48	5092.53	4919.68	5922.63	7065.37	7128.92	7337.95	5339.21	0.276	1.21083	0.0461547	0.782205
ENSECAG00000008087	ENSECAG00000008087	96.176	66.6873	42.9257	48.2286	86.9731	132.763	74.8848	69.1959	148.531	122.68	78.7684	136.518	90.5164	135.125	79.6011	136.978	87.4237	75.0458	118.32	0.438	1.35472	0.0507642	0.782205
ENSECAG00000008358	ADA	264.802	238.169	206.043	344.59	289.353	413.525	341.452	272.459	282.746	206.224	213.391	124.883	377.808	346.376	44.3929	140.36	431.29	210.51	282.86	-0.622	-1.53901	0.0495344	0.782205
ENSECAG00000008363	SLC4A9	177.916	229.701	174.922	274.693	244.194	243.762	161.505	103.401	195.059	121.847	209.572	112.472	140.366	108.48	143.894	165.727	248.672	141.188	183.027	-0.448	-1.36415	0.0503945	0.782205
ENSECAG00000008411	ADAM15	8034.58	9001.73	6529	8253.38	7907.86	9354.36	9957.45	7545.89	7392.56	6029.62	7254.81	6858.47	8150.41	6508.83	7975.42	9982.49	9052.24	7544.65	9323.28	-0.212	-1.15829	0.0503586	0.782205
ENSECAG00000008528	ENSECAG00000008528	478.456	378.953	736.176	212.485	426.503	158.881	212.36	220.955	1261.62	296.984	411.505	496.428	376.496	235.993	525.061	1058.62	599.338	574.927	428.912	0.751	1.68296	0.053186	0.782205
ENSECAG00000008543	LYG1	106742	73435.5	108273	44318.6	180519	51692.8	37069.7	42114.7	183381	49502.3	144232	159174	147956	60189.5	313324	106052	105095	56211.9	58809	0.826	1.77276	0.0479717	0.782205
ENSECAG00000008569	TMTC1	80.551	74.0971	89.0708	100.651	53.5219	39.176	58.1196	96.3238	68.0022	121.014	84.497	131.864	65.5916	100.868	62.7624	81.1722	40.7977	78.8617	103.53	0.438	1.35472	0.05207	0.782205
ENSECAG00000009102	NDUFS2	8226.52	8060.7	7018.35	8752.44	8212.27	9339.13	10497.3	8335.35	8035	7462.64	7397.55	7680.68	8191.08	8703.18	8843.38	7609.9	8054.63	7625.42	8258.4	-0.16	-1.11729	0.050035	0.782205
ENSECAG00000009284	TRHDE	5.939	1.05853	4.29257	0	0	0	6.7061	4.32474	5.3686	4.16333	5.25123	1.55134	9.18282	0	16.8387	20.2931	13.5992	3.17991	11.0925	1.661	3.16236	0.0524043	0.782205
ENSECAG00000009326	MED1	3205.06	3239.1	3455.52	3262.07	2617.56	2868.56	1637.41	3923.72	3400.11	3589.35	3341.21	3472.67	2947.69	3427.6	3050.87	3280.71	3133.65	3759.92	3283.39	0.268	1.20414	0.0515737	0.782205
ENSECAG00000009529	IMP4	2698.48	2859.09	2199.94	2751.83	2925.31	3229.85	4089.05	2638.49	2288.81	2591.81	2578.35	2329.33	2471.49	2911.84	2908.5	2096.95	2951.03	2216.4	2534.65	-0.244	-1.18427	0.0529563	0.782205
ENSECAG00000009759	TNRC6B	1357.64	1582.5	1577.52	1259.54	1394.92	770.462	452.103	1094.16	2675.35	1510.46	1441.22	1194.53	1108.5	1124.77	1452.72	1589.62	1429.86	1189.29	1589.93	0.493	1.40737	0.0484216	0.782205
ENSECAG00000009970	TIAL1	3256.21	3450.81	2922.17	3473.16	3176.19	3390.9	3700.09	3043.44	3312.42	2993.71	3180.34	2928.93	3722.98	3250.61	3203.95	3153.88	3261.87	3386.6	3059.69	-0.105	-1.07549	0.0501375	0.782205
ENSECAG00000010106	NCEH1	403.041	460.46	676.08	180.333	483.37	278.585	145.858	283.074	545.807	614.786	738.991	521.25	258.431	363.505	577.108	326.38	405.063	258.844	136.808	0.631	1.54864	0.0503204	0.782205
ENSECAG00000010175	NDUFS8	2550.15	2343.58	2243.94	2429.6	2672.75	3203.73	4550.09	2583.44	2365.76	2415.57	2358.76	2511.62	2022.84	2633.98	2781.45	1966.74	2397.35	2062.49	2359.01	-0.295	-1.22688	0.0531398	0.782205
ENSECAG00000010558	PTGFR	34.402	22.2291	53.6571	11.8824	38.4689	19.588	17.8829	40.4953	68.0022	104.361	48.6932	28.6998	15.742	26.6443	7.65396	18.602	11.6565	57.2383	27.7314	0.885	1.84676	0.0505868	0.782205
ENSECAG00000010694	MAP3K11	1902.19	2003.8	1881.22	2032.59	1737.79	2270.03	2419.23	2474.54	1481.73	1693.37	1833.63	1528.07	1466.63	2358.02	1934.92	1828.07	1810.64	1754.67	1730.44	-0.237	-1.17854	0.0513624	0.782205
ENSECAG00000010753	MAP3K7	1341.72	1206.72	1646.2	1158.19	1458.47	948.93	1015.42	1201.49	1687.53	1694.2	1402.08	1663.04	1109.81	1444.5	1212.39	1300.45	1662.99	1486.29	852.277	0.317	1.24574	0.0486242	0.782205
ENSECAG00000010830	MMP11	1200.94	1032.07	800.564	1308.46	715.856	1734.63	2043.13	1066.25	994.98	925.37	898.438	1005.27	1587.32	1069.58	953.683	1401.91	1495.92	1378.17	1205.39	-0.321	-1.2492	0.0492753	0.782205
ENSECAG00000010832	CAPSL	1.215	0	0	1.39793	0	0	0	0	0	1.66533	2.38692	5.42969	0	0	3.06158	1.69109	0	2.54393	3.69751	2.847	7.19503	0.0494382	0.782205
ENSECAG00000010971	COL9A2	35.829	26.4632	35.4137	41.9379	43.4866	34.8231	64.2668	76.6659	16.1058	21.6493	37.7134	31.0268	40.6668	20.9348	38.2698	21.9841	14.5706	41.9748	36.9751	-0.631	-1.54864	0.0474588	0.782205
ENSECAG00000011051	TMPRSS6	4.475	1.05853	1.07314	1.39793	0	0	5.58842	8.25633	1.78953	4.996	5.25123	4.65402	0	0	38.2698	0	3.8855	0.635981	3.69751	2.082	4.23394	0.0500132	0.782205
ENSECAG00000011122	SUCLA2	2953.13	2449.44	3278.45	2644.88	3149.43	2365.8	2556.14	2952.62	3453.8	3069.49	3017.07	3231.44	3430.44	2862.36	2902.38	2839.34	2782.99	3051.44	3118.85	0.169	1.12428	0.0509316	0.782205
ENSECAG00000011138	COL4A4	50.692	73.0385	37.56	50.3255	63.5573	134.94	27.9421	15.3332	50.1069	25.5351	34.3717	27.9241	48.5378	38.0633	12.2463	113.303	93.2519	55.3304	11.0925	-0.822	-1.76786	0.0516472	0.782205
ENSECAG00000011600	WNT9B	2.948	8.46823	7.512	9.78551	1.67256	2.17645	0	5.50422	0	0.832667	1.90954	3.10268	3.9355	1.90317	1.53079	0	0.971374	1.90794	1.84876	-1.601	-3.03354	0.0485679	0.782205
ENSECAG00000011614	EDEM2	1708.03	1756.1	1571.08	1722.25	1537.08	1847.8	2471.2	1688.62	1624.9	1463.27	1697.1	1365.95	1784.09	1787.07	1417.51	1692.78	1756.24	1594.41	1967.08	-0.201	-1.14949	0.0487421	0.782205
ENSECAG00000011884	PGLYRP3	1001.01	888.106	650.324	1221.79	1033.64	1175.28	1458.58	971.101	1188.25	734.135	530.374	1539.7	949.766	907.81	835.812	1036.64	960.689	691.948	1244.21	-0.376	-1.29774	0.0478735	0.782205
ENSECAG00000011939	CLIP2	1234.11	1124.16	991.583	1662.84	729.236	1760.74	1775.44	1429.13	1318.89	1066.09	1135.7	852.461	1428.58	982.034	1062.37	1268.32	1040.34	1219.81	1366.23	-0.35	-1.27456	0.0508102	0.782205
ENSECAG00000011947	PRKAB1	857.661	1013.01	757.638	993.23	766.032	951.107	1032.74	974.64	735.498	809.63	773.84	691.121	844.82	786.008	927.659	757.607	785.842	987.043	850.428	-0.203	-1.15109	0.0485515	0.782205
ENSECAG00000012215	KLF7	373.294	430.821	492.572	230.659	372.981	193.704	143.622	238.647	597.704	369.704	348.013	355.257	447.335	226.477	439.337	485.342	511.914	422.928	412.273	0.52	1.43396	0.0510122	0.782205
ENSECAG00000012309	SFXN4	2409.09	2496.01	1952.05	2593.16	2316.5	2648.73	3925.87	2147.43	1981.01	2095.82	2155.87	2240.13	2512.16	2358.02	2603.88	2386.12	2171.99	2395.74	2383.05	-0.239	-1.18017	0.0481525	0.782205
ENSECAG00000012314	DECR2	781.824	664.756	788.76	805.907	797.811	816.167	1086.39	876.35	783.815	614.786	591.479	722.148	794.97	744.138	895.513	710.257	799.441	677.956	902.193	-0.237	-1.17854	0.0531348	0.782205
ENSECAG00000012338	URB2	2511.12	2413.45	3052.02	2277.23	2137.53	2169.92	1657.53	2460.78	2852.51	2788.88	2546.85	2528.68	2209.12	3008.91	2152.29	2394.58	3356.1	2899.44	2294.31	0.263	1.19997	0.0528725	0.782205
ENSECAG00000012348	EFNB2	1120.92	1214.13	928.268	858.329	1082.15	914.107	700.788	904.264	1732.27	1146.03	1201.1	1087.49	1037.66	905.907	958.275	1789.17	1183.13	1494.56	1039	0.353	1.27721	0.0493484	0.782205
ENSECAG00000012482	C29H10orf67	9.14	3.17559	18.2434	0	13.3805	0	2.23537	5.89738	7.15813	6.10622	4.29646	38.7835	2.62366	1.90317	13.7771	20.2931	4.85687	6.9958	14.7901	1.47	2.77022	0.0527164	0.782205
ENSECAG00000012808	MRAP	5.92	8.46823	7.512	22.3669	0	23.9409	4.47074	1.17948	0	2.498	3.34169	3.10268	2.62366	9.51583	0	0	1.94275	6.35981	9.24378	-1.638	-3.11234	0.0494096	0.782205
ENSECAG00000012818	TUBB3	2705.17	1228.95	2878.17	1159.58	3412.02	1708.51	1820.15	4164.73	1635.63	5530.02	4530.86	3499.04	1058.65	8196.94	2268.63	564.823	1120.97	2532.48	1382.87	0.808	1.75078	0.0504257	0.782205
ENSECAG00000013024	ZKSCAN3	25.491	33.8729	24.6823	30.0555	13.3805	23.9409	50.8546	52.6832	10.7372	20.2616	22.4371	13.962	20.9893	22.838	21.4311	16.9109	15.542	25.4393	38.8239	-0.614	-1.5305	0.0531438	0.782205
ENSECAG00000013192	TRAF2	461.236	505.977	483.987	408.895	516.821	600.699	478.928	545.704	318.537	404.954	384.294	394.816	440.776	452.954	520.469	585.116	450.718	400.032	408.575	-0.255	-1.19334	0.0497392	0.782205
ENSECAG00000013342	TLX1	5.396	6.35118	0	1.39793	5.01768	0	3.91189	5.11106	0	12.7676	5.72861	11.635	7.87099	9.51583	4.59237	8.45544	7.77099	6.9958	0	1.359	2.56507	0.0517473	0.782205
ENSECAG00000013362	CRYM	244.42	131.258	182.434	165.655	381.344	58.764	131.328	362.099	91.2662	267.008	337.988	836.947	86.5809	117.996	939.906	94.7009	31.084	85.2215	97.9841	1.017	2.02371	0.0502285	0.782205
ENSECAG00000013694	ZBTB49	516.983	412.826	537.644	572.453	575.361	785.697	624.227	639.276	293.483	554.834	450.174	584.079	415.851	521.468	540.369	446.447	481.802	442.643	427.063	-0.305	-1.23542	0.0514954	0.782205
ENSECAG00000013718	FYCO1	7128.47	7657.4	10298.9	4037.92	6531.35	3364.79	3500.03	6161.19	12197.5	5540.84	8561.89	8977.6	5852.08	3996.65	5728.22	10658.9	8209.08	8798.17	8239.91	0.541	1.45498	0.0519661	0.782205
ENSECAG00000013964	CARNMT1	378.061	302.739	538.717	380.936	302.733	287.291	221.86	207.195	486.753	477.951	384.294	486.345	339.764	515.758	367.39	422.772	425.462	483.346	173.783	0.462	1.37745	0.0523719	0.782205
ENSECAG00000014045	KLK13	12.724	14.8194	9.65828	18.8721	20.0707	10.8822	26.8244	4.7179	7.15813	4.996	1.90954	3.87835	10.4947	22.838	7.65396	6.76435	26.2271	14.6276	16.6388	-0.952	-1.93455	0.0511538	0.782205
ENSECAG00000014049	ITPA	585.861	479.514	570.912	585.034	560.308	698.639	998.092	672.301	456.331	415.778	555.676	425.067	472.259	833.587	479.138	571.588	645.964	616.902	508.408	-0.339	-1.26488	0.0522466	0.782205
ENSECAG00000014117	VAMP7	1282.34	1176.03	1585.03	1210.61	864.714	887.99	901.412	1014.35	1474.57	1915.97	1409.72	1673.89	1735.55	1299.86	809.789	1131.34	1070.45	1939.11	981.69	0.423	1.34071	0.0468829	0.782205
ENSECAG00000014359	GPR35	2.427	0	0	2.0969	0	0	0	4.32474	0	0.277556	2.38692	1.55134	1.31183	0	24.4927	1.69109	0	0	5.54627	2.764	6.79277	0.0480771	0.782205
ENSECAG00000014573	TMEM44	119.616	122.789	127.704	132.803	127.115	211.115	93.8855	165.127	127.057	99.92	70.6529	121.78	95.7637	64.7077	120.933	169.109	165.134	61.6902	75.799	-0.489	-1.40347	0.0467703	0.782205
ENSECAG00000014635	CD3E	39.072	3.17559	22.536	36.3462	1.67256	0	26.2656	71.948	39.3697	49.1273	27.2109	37.2321	28.8603	15.2253	280.135	27.0574	6.79962	4.45187	25.8826	1.433	2.70008	0.0505613	0.782205
ENSECAG00000014738	IBTK	1732.9	1856.66	2249.31	1595.04	1289.54	1484.34	1080.8	1193.63	2016.8	2808.86	1854.64	2120.68	1610.93	1796.59	1388.43	1266.62	2002	2383.02	1194.3	0.393	1.31312	0.0520608	0.782205
ENSECAG00000014929	ENSECAG00000014929	71.138	63.5118	113.753	60.111	46.8317	50.0583	36.3247	57.008	66.2127	96.3118	137.487	72.9129	110.194	62.8045	79.6011	54.1148	72.8531	57.8743	42.5214	0.542	1.45599	0.050718	0.782205
ENSECAG00000015025	GCH1	175.525	103.736	280.09	120.921	187.327	115.352	71.5318	122.665	465.278	227.318	175.677	263.728	103.635	157.963	154.61	135.287	242.844	72.5019	158.993	0.663	1.58337	0.0507913	0.782205
ENSECAG00000015128	CAPG	8172.55	8558.21	6376.61	9023.64	8864.57	9841.89	12112.9	7886.76	6975.6	5764.83	9369.62	6040.14	9624.91	9036.23	9242.92	6487.01	6786.99	6878.78	8234.36	-0.302	-1.23285	0.0469373	0.782205
ENSECAG00000015228	RANGRF	260.939	238.169	229.652	228.562	260.919	343.878	535.371	252.408	157.479	230.926	231.054	247.439	242.689	281.669	258.704	182.637	269.071	228.953	277.314	-0.377	-1.29864	0.0482783	0.782205
ENSECAG00000015635	FAM216A	10.89	3.17559	11.8046	9.78551	13.3805	4.35289	5.58842	14.94	10.7372	18.3187	10.5025	18.6161	13.1183	19.0317	15.3079	6.76435	8.74237	4.45187	7.39503	0.688	1.61105	0.0525442	0.782205
ENSECAG00000015649	UCK1	722.648	823.536	713.64	832.468	791.121	820.52	770.643	818.949	569.071	606.737	748.061	708.186	589.013	599.497	734.78	718.712	623.622	646.157	892.95	-0.211	-1.15749	0.0475286	0.782205
ENSECAG00000015861	EI24	3954.74	4091.22	4171.3	3674.46	4039.23	3073.14	3911.89	3711.42	3756.23	4101.72	4493.62	3430.79	3923.69	3789.2	3975.46	4236.18	4389.64	4446.78	3969.28	0.137	1.09962	0.0484564	0.782205
ENSECAG00000015917	ADRA1A	4.157	2.11706	0	3.49483	0	2.17645	0	4.32474	3.57907	9.71445	0.477384	3.10268	5.24733	3.80633	1.53079	5.07326	2.91412	5.08785	22.1851	1.691	3.2288	0.0498385	0.782205
ENSECAG00000015950	CCDC68	227.62	150.311	355.21	244.638	416.467	67.4698	81.5909	143.896	175.374	417.721	266.858	319.576	233.506	203.639	420.968	98.0831	235.073	137.372	129.413	0.67	1.59107	0.0479994	0.782205
ENSECAG00000016043	MICALL1	24118.1	19300.2	27260	15072.5	26526.8	21133.3	16940.2	21914.7	34580.9	24245.6	26901.1	24659.3	17885.5	19878.6	22153.6	34608.1	31369.6	23602.5	26093.4	0.347	1.27191	0.0522752	0.782205
ENSECAG00000016204	SLC31A2	482.087	788.604	333.747	348.784	434.866	470.112	697.994	476.115	388.329	309.752	288.34	373.873	675.593	283.572	312.281	826.942	619.737	677.32	371.6	-0.428	-1.34537	0.0475068	0.782205
ENSECAG00000016206	CUTA	1312.8	1518.99	1147.19	1394.44	1525.37	1305.87	2063.24	1224.69	1252.67	1209.86	1161.95	1258.14	1201.64	1469.24	1440.47	977.449	1176.33	1049.37	1253.46	-0.267	-1.2033	0.0476443	0.782205
ENSECAG00000016251	ENSECAG00000016251	26.787	4.23412	20.3897	33.5503	1.67256	10.8822	26.2656	18.0853	5.3686	34.4169	10.9798	18.6161	13.1183	74.2235	94.9091	23.6752	19.4275	27.9832	44.3702	1.133	2.19314	0.0527615	0.782205
ENSECAG00000016399	AQR	4157.52	3859.4	4368.76	4280.46	3589.31	4061.25	3114.43	4192.64	4072.98	4663.49	4390.5	4515.95	4138.83	4811.2	3941.79	3774.51	4332.33	4852.54	3874.99	0.18	1.13288	0.0518029	0.782205
ENSECAG00000016582	SSPO	51.54	67.7459	54.7303	48.2286	41.814	17.4116	29.0598	81.3838	44.7383	62.1725	73.0398	72.9129	23.613	32.3538	32.1466	49.0415	43.7118	64.8701	88.7403	0.558	1.47223	0.0522887	0.782205
ENSECAG00000016615	NID1	1679.68	1221.54	3505.96	1068.02	1443.42	1190.52	358.777	2780.42	1102.35	3017.86	4206.71	1402.41	1596.5	1033.42	1780.31	1521.98	557.569	1111.7	1334.8	0.667	1.58777	0.0462302	0.782205
ENSECAG00000016746	ATP13A2	4423.21	2940.59	4739	3425.63	3950.59	4520.48	4806.04	3847.06	4268.04	5136.72	4903.69	5196.21	3862.03	5129.03	5103.66	3613.85	5332.84	4022.58	4819.71	0.26	1.19748	0.0515106	0.782205
ENSECAG00000016804	PBX3	265.915	125.965	383.112	185.925	217.433	258.997	154.24	161.195	150.321	411.892	648.288	324.23	413.227	321.635	502.1	123.449	119.479	127.832	157.144	0.726	1.65405	0.0521986	0.782205
ENSECAG00000016946	PSMG3	621.283	565.255	655.69	695.47	531.874	613.758	1142.27	553.567	554.755	539.846	471.178	500.307	714.948	595.691	626.094	517.473	685.79	522.141	696.981	-0.32	-1.24833	0.0474362	0.782205
ENSECAG00000016973	FILIP1L	3131.13	3265.56	2804.12	2601.55	3560.88	2511.62	2380.67	3085.9	2865.04	4013.45	3484.91	2809.47	3459.3	3016.52	2645.21	3226.6	3561.06	4095.72	2972.8	0.243	1.18345	0.0479483	0.782205
ENSECAG00000017063	TIMM9	129.443	134.433	131.996	136.298	61.8847	106.646	95.0031	127.383	102.003	164.035	137.964	152.031	149.549	190.317	142.364	103.156	118.508	169.171	107.228	0.374	1.29594	0.0525069	0.782205
ENSECAG00000017205	CCPG1	1773.54	1742.34	2643.15	1418.2	1619.04	1560.51	980.768	904.264	2335.34	2324.81	2265.19	2245.56	1588.63	1811.81	2222.71	1797.63	1268.61	2039.59	1155.47	0.438	1.35472	0.047924	0.782205
ENSECAG00000017234	ARHGAP17	3292.36	3144.89	2851.34	3073.35	3779.99	2940.38	2555.58	3438.96	2990.31	3738.4	3709.75	3523.87	3072.31	2812.88	3973.93	3711.94	3872.87	2795.77	3276	0.211	1.15749	0.0497658	0.782205
ENSECAG00000017238	RET	128.534	63.5118	129.85	70.5955	76.9378	21.7645	162.623	298.8	123.478	224.265	46.7837	132.639	30.1721	95.1583	81.1319	57.497	78.6813	370.141	249.582	0.971	1.9602	0.0460735	0.782205
ENSECAG00000017297	GRIA3	89.135	56.1021	78.3394	53.1214	115.407	80.5285	44.1485	49.1448	128.846	102.418	52.0349	69.0346	48.5378	104.674	171.449	164.036	144.735	64.2341	77.6478	0.617	1.53368	0.0502544	0.782205
ENSECAG00000017341	CDK13	2555.7	2432.5	2912.51	2457.56	2706.2	2280.92	1485.4	2051.5	3419.8	2883.53	2804.16	2506.19	2314.07	2533.11	3023.31	2651.63	2875.27	2718.18	1946.74	0.286	1.21926	0.0495968	0.782205
ENSECAG00000017412	TMEM102	1566.59	1689.41	1180.46	1820.8	1346.41	1854.33	2858.48	1269.9	1401.2	1339.21	1362.46	1398.53	1344.63	1752.82	1598.15	1302.14	1799.96	1450.67	1429.09	-0.289	-1.22179	0.0526432	0.782205
ENSECAG00000017641	PTPN21	1094.86	966.437	1265.23	999.52	1015.24	951.107	618.638	1103.99	1104.14	1258.16	1233.08	1432.66	1108.5	805.039	929.19	1385	1303.58	1196.28	1031.61	0.313	1.24229	0.0464089	0.782205
ENSECAG00000017657	FOSL2	15435.6	13336.4	15385.6	13691.3	12644.6	11254.4	8242.36	14850.8	25291.5	10726.1	14486.2	18982.2	13284.9	10836.6	18179.7	26002.2	16071.4	16559	18016.1	0.409	1.32777	0.0483979	0.782205
ENSECAG00000017757	RPTOR	1250.98	1129.45	1504.55	1255.34	1135.67	1007.69	625.344	1557.69	1342.15	1365.3	1234.52	1527.29	1024.54	1318.89	1036.35	1349.49	1389.07	1324.11	1390.27	0.301	1.232	0.0481654	0.782205
ENSECAG00000017830	TBC1D9B	4144.8	3384.12	3752.78	4126.69	3627.78	3869.72	4489.18	4172.98	4042.55	4383.99	4537.06	4894.47	3726.91	3768.27	4405.62	4193.9	4549.92	4367.28	4313.15	0.163	1.11961	0.0487973	0.782205
ENSECAG00000017991	ARID1A	6446.1	6579.82	7739.5	6164.87	6541.38	5597.82	3513.44	6502.84	7680.67	7624.73	6976.5	6876.31	5504.45	5334.58	6211.95	6860.74	6768.54	6304.48	7247.13	0.258	1.19582	0.050449	0.782205
ENSECAG00000018059	SC5D	3553.09	3584.18	4844.16	2189.16	3868.63	2174.27	1666.47	2209.55	4701.1	6143.97	3845.81	3841.11	5214.53	4624.69	2942.18	2717.58	2793.67	4729.16	1865.4	0.545	1.45902	0.0466882	0.782205
ENSECAG00000018118	BMERB1	57.029	63.5118	24.6823	13.9793	73.5926	6.52934	54.2077	28.3074	118.109	19.7064	116.959	145.05	23.613	20.9348	110.217	96.392	51.4828	42.6108	16.6388	1.087	2.12432	0.0513093	0.782205
ENSECAG00000018212	JAK3	81.085	37.0485	54.7303	100.651	48.5042	43.5289	50.8546	135.64	32.2116	116.296	61.1052	54.2969	97.0756	85.6425	251.05	86.2455	40.7977	76.9538	86.8916	0.677	1.59881	0.0512835	0.782205
ENSECAG00000018288	C5H1orf21	914.027	1146.39	719.005	879.298	898.165	1205.75	1190.33	970.315	824.974	712.763	1087.48	604.246	817.271	732.719	869.489	1078.91	978.174	773.989	963.202	-0.275	-1.20999	0.0518462	0.782205
ENSECAG00000018466	MTFR1	5552.9	4904.17	6189.88	4709.63	5494.36	4032.95	5248.09	6299.18	6034.3	5888.9	5772.06	6238.71	5848.15	4995.81	5467.99	5167.96	6208.05	5768.99	5683.08	0.19	1.14076	0.0511566	0.782205
ENSECAG00000018642	PRICKLE2	755.226	782.253	1086.02	500.459	722.546	585.464	325.805	1134.26	833.922	978.939	1047.38	895.122	661.163	650.883	691.918	645.996	576.996	583.831	891.101	0.378	1.29954	0.0505878	0.782205
ENSECAG00000018674	CEMIP	3496.8	3235.92	3763.51	2789.57	3900.41	3345.2	1354.07	3094.55	3734.75	3894.94	4043.92	3062.34	2924.07	3882.46	3121.28	5320.16	4100.17	3729.4	3645.75	0.381	1.30224	0.0484376	0.782205
ENSECAG00000018678	FBXL18	630.709	681.693	816.661	512.341	531.874	437.466	298.98	735.599	719.392	630.884	709.871	691.897	539.163	591.885	499.038	774.518	798.47	680.5	702.528	0.366	1.28877	0.0502212	0.782205
ENSECAG00000019264	PICALM	6054.14	6240.03	6905.67	5472.2	5024.37	4696.77	3849.3	5524.27	8432.28	7191.47	6265.67	6327.91	7721.44	6065.39	5565.96	5812.27	5238.62	7299.8	5341.06	0.29	1.22264	0.04933	0.782205
ENSECAG00000019400	KCNIP1	20.699	13.7609	27.9017	9.78551	13.3805	0	23.4714	7.47001	10.7372	18.5962	135.1	30.2511	15.742	9.51583	41.3314	1.69109	1.94275	6.35981	5.54627	1.38	2.60268	0.049363	0.782205
ENSECAG00000019691	LTBP1	9738.66	8552.92	9513.41	9502.43	13263.4	7378.15	7030.23	9275.39	8468.07	10472.7	13297.5	12538.7	8351.12	7995.2	14387.9	10508.4	8154.69	8263.94	8341.59	0.302	1.23285	0.0482356	0.782205
ENSECAG00000019708	PIK3CG	23.271	14.8194	27.9017	20.27	6.69024	6.52934	13.9711	47.9653	5.3686	38.8578	20.5275	25.5971	20.9893	15.2253	97.9706	16.9109	11.6565	16.5355	11.0925	0.91	1.87905	0.0499914	0.782205
ENSECAG00000019768	GRAP2	11.761	3.17559	10.7314	13.2803	8.3628	2.17645	9.50031	21.6237	3.57907	20.8167	9.0703	7.75669	1.31183	7.61267	64.2932	6.76435	7.77099	10.1757	3.69751	1.139	2.20228	0.0504403	0.782205
ENSECAG00000019773	CMTM5	40.686	70.9215	49.3645	45.4327	50.1768	28.2938	53.09	85.3154	14.3163	45.2416	52.9897	34.1295	39.355	38.0633	24.4927	23.6752	15.542	30.5271	31.4289	-0.53	-1.44393	0.0497838	0.782205
ENSECAG00000019788	WDR83	543.306	579.016	455.012	547.29	530.202	683.404	927.678	452.132	449.173	464.628	475.475	452.215	537.851	451.05	664.363	552.986	562.426	436.283	558.325	-0.301	-1.232	0.0476949	0.782205
ENSECAG00000020013	ZKSCAN4	43.702	48.6923	63.3154	45.4327	53.5219	63.1169	59.2373	77.8454	12.5267	42.7436	64.4469	37.2321	24.9248	30.4507	55.1085	8.45544	39.8263	39.4309	20.3363	-0.525	-1.43893	0.0513372	0.782205
ENSECAG00000020134	RCAN3	1585.3	1904.29	2295.45	1005.81	1344.74	994.636	684.582	1325.34	2018.59	1960.65	1659.39	1663.81	1604.37	1094.32	1213.92	1936.3	1719.33	2603.07	1506.74	0.467	1.38223	0.0528888	0.782205
ENSECAG00000020283	CHCHD2	3878.78	4060.52	3228.01	3836.62	4156.31	4150.48	5742.1	3650.08	4047.92	3382.29	3419.03	3274.88	3734.79	4013.78	3975.46	3762.67	3937.95	3342.72	4102.39	-0.213	-1.1591	0.0467009	0.782205
ENSECAG00000020315	SLC39A9	685.82	626.649	910.025	551.484	697.458	517.994	354.865	754.864	867.923	713.595	780.046	809.799	669.034	582.369	658.24	742.388	808.183	700.852	598.997	0.326	1.25353	0.0494203	0.782205
ENSECAG00000020394	SLC39A4	167.234	188.418	203.897	436.853	173.946	204.586	138.593	139.964	136.004	158.484	197.16	106.267	97.0756	140.834	42.8622	101.465	226.33	162.175	155.296	-0.609	-1.5252	0.0522021	0.782205
ENSECAG00000020402	FAM83E	4.515	5.29265	6.43885	3.49483	8.3628	6.52934	9.50031	6.29054	3.57907	2.77556	3.81908	3.87835	2.62366	1.90317	3.06158	0	8.74237	1.27196	3.69751	-1.025	-2.03496	0.0509851	0.782205
ENSECAG00000020491	CD84	3.902	1.05853	3.21943	5.59172	0	0	0	7.07685	0	3.88578	2.38692	4.65402	3.9355	5.7095	13.7771	8.45544	2.91412	5.72383	1.84876	1.596	3.02304	0.0470145	0.782205
ENSECAG00000020519	ECPAS	13962.8	12053.5	15358.8	10796.9	15533.1	10686.3	12233.6	13519.1	19097.9	13584.1	15442.9	17992.4	11769.8	12802.6	18331.2	14037.7	14230.6	11305.8	12553.1	0.274	1.20916	0.0484629	0.782205
ENSECAG00000020589	HDAC3	2722.95	2693.96	2199.94	2771.4	2840.01	2875.09	3798.45	2688.42	2355.02	2366.16	2467.12	2622.54	3103.79	2843.33	2534.99	2678.68	2490.6	2657.13	3026.41	-0.19	-1.14076	0.0528266	0.782205
ENSECAG00000020618	C8orf58	733.117	692.278	882.123	756.979	879.767	1201.4	577.843	645.566	740.866	501.821	669.293	513.493	610.002	772.686	531.185	874.292	720.76	777.169	848.579	-0.339	-1.26488	0.0465847	0.782205
ENSECAG00000020753	NRP1	4350.65	4308.21	5289.52	3660.48	5118.03	2746.67	2442.7	3020.24	4742.26	4696.52	4284.53	6579.23	4569.11	2761.49	7999.91	4537.19	3976.81	4452.51	3126.25	0.445	1.36131	0.0483088	0.782205
ENSECAG00000020887	COL6A3	1485.74	701.805	1542.11	1128.83	650.626	755.227	1311.6	2560.25	1234.78	2247.37	854.041	1061.12	1014.05	2991.78	1065.43	1202.36	736.302	3378.33	2307.25	0.729	1.65749	0.0483706	0.782205
ENSECAG00000020989	FOXK2	2836.95	2650.56	3292.4	2572.89	2885.17	2387.56	2064.36	3132.29	3040.42	3010.65	2632.78	2982.45	2390.16	3298.19	3001.88	2791.99	3260.9	3073.06	2597.5	0.2	1.1487	0.0517814	0.782205
ENSECAG00000021449	CDK12	1943.46	1920.17	2579.83	1868.33	1951.88	1632.33	899.736	1739.73	2609.14	2281.78	2160.16	2083.45	1247.55	2040.19	1976.25	2140.92	2249.7	2057.4	1543.71	0.351	1.27544	0.0521723	0.782205
ENSECAG00000021473	PREB	3019.53	3267.68	2607.74	2783.28	3169.5	3652.08	4338.29	3289.56	2614.51	3088.64	3264.83	2474.39	3043.45	3088.84	3006.47	2567.07	3016.12	2542.65	2536.49	-0.225	-1.16878	0.0467219	0.782205
ENSECAG00000021658	NME1	13168.1	14043.5	12010.6	11758	15046.4	15448.4	19162.1	14210.3	12118.7	12353.2	12573.8	10844.6	12207.9	16323.5	12792.8	10535.5	12181	9973.46	13442.3	-0.261	-1.19831	0.0463439	0.782205
ENSECAG00000021773	ATP6V1A	3010.19	2874.97	3939.51	2384.87	3452.16	2045.86	2228.1	2822.48	3808.13	3784.47	3499.71	3433.89	2806.01	3688.34	2548.77	2649.93	2741.22	3088.33	2386.75	0.297	1.22859	0.0484165	0.782205
ENSECAG00000022214	KCNT2	5.5	2.11706	8.58514	5.59172	0	2.17645	1.67653	9.04264	7.15813	10.8247	6.68338	2.32701	3.9355	9.51583	4.59237	3.38218	3.8855	8.26776	9.24378	1.068	2.09652	0.0487166	0.782205
ENSECAG00000022376	ENSECAG00000022376	905.506	980.198	987.291	734.612	782.758	753.05	315.187	642.814	1297.41	772.16	866.453	1027.76	831.701	845.006	1099.11	1315.67	1166.62	1128.87	752.444	0.434	1.35097	0.0506876	0.782205
ENSECAG00000022483	PTP4A1	2624.58	2049.31	2824.51	2985.28	1913.41	2411.5	2002.33	2643.2	3137.05	2932.93	2970.76	3762	2177.64	3418.09	2335.99	2230.54	2084.57	2723.27	2640.02	0.289	1.22179	0.048378	0.782205
ENSECAG00000022498	ITGB1	9241.35	7195.88	9246.19	9986.81	6880.91	8875.55	7834.97	8098.67	7664.57	10484.1	10032.7	10094.6	9698.37	12452.4	9074.53	9431.2	8178	12740	8374.87	0.268	1.20414	0.0478043	0.782205
ENSECAG00000022734	SGPP2	209.958	152.428	48.2914	222.271	260.919	124.057	110.092	191.075	186.111	204.281	263.039	314.922	149.549	154.156	171.449	280.721	428.376	273.472	244.036	0.616	1.53262	0.0493768	0.782205
ENSECAG00000023131	NDUFA2	438.103	431.88	436.769	373.247	521.839	457.054	876.264	345.586	472.437	325.018	411.983	452.991	502.432	426.309	491.384	339.909	366.208	260.752	393.785	-0.391	-1.3113	0.0490982	0.782205
ENSECAG00000023430	TRPM2	42.666	27.5218	27.9017	24.4638	30.1061	32.6467	46.3839	49.1448	28.6325	56.0662	49.648	21.7187	17.0538	34.257	137.771	42.2772	86.4523	35.615	20.3363	0.772	1.70764	0.0486339	0.782205
ENSECAG00000023494	SMIM12	624.438	642.527	579.497	608.1	679.059	737.815	934.943	584.233	610.231	604.239	545.173	525.904	536.539	574.756	682.733	625.703	542.998	546.944	678.494	-0.241	-1.18181	0.047352	0.782205
ENSECAG00000023693	ECI1	683.818	671.108	548.376	788.433	742.617	1066.46	911.471	561.037	672.864	582.312	627.761	522.801	691.335	563.337	950.621	693.346	493.458	614.994	606.392	-0.324	-1.2518	0.0522384	0.782205
ENSECAG00000023744	FAIM	253.759	297.447	210.336	279.586	250.884	293.82	347.6	235.109	261.272	233.979	240.602	244.336	224.323	249.315	195.941	206.313	214.674	310.359	271.767	-0.232	-1.17446	0.0528573	0.782205
ENSECAG00000023879	IQGAP1	27420.9	25104.1	30469.7	26904.6	23855.7	23677.6	21705.4	28223.7	30391.6	26707.5	29720	28246	25406.2	33128.4	23725.7	27997.7	27708.4	32332.7	28271.2	0.194	1.14393	0.0474114	0.782205
ENSECAG00000023949	CCL2	54.49	7.40971	23.6091	82.4779	13.3805	8.70578	50.8546	38.9227	130.636	76.3278	21.4823	55.8482	34.1076	110.384	142.364	23.6752	16.5134	57.2383	86.8916	1.042	2.05908	0.0499703	0.782205
ENSECAG00000024045	ENSECAG00000024045	2432.55	2051.43	3067.04	760.474	3995.75	668.169	671.728	1707.49	5515.34	1505.46	2567.37	3457.16	2222.24	1200.9	4675.04	4271.69	1800.93	1591.86	2055.82	0.814	1.75808	0.0461044	0.782205
ENSECAG00000024078	MKLN1	1222.68	1131.57	1350.01	1094.58	1085.49	1009.87	1268.57	1091.8	1499.63	1410.26	1259.34	1255.03	1082.26	1493.99	1307.3	1041.71	1350.21	1200.73	1075.98	0.206	1.15349	0.0504608	0.782205
ENSECAG00000024105	CD19	348.074	348.256	364.868	350.881	316.114	441.819	649.374	479.653	157.479	321.687	356.129	235.028	253.184	466.276	295.443	236.752	307.926	272.2	412.273	-0.429	-1.3463	0.0518168	0.782205
ENSECAG00000024113	ABLIM1	6380.92	5997.63	10805.5	3431.22	5532.83	3258.14	2871.33	6541.37	12317.4	6336.59	7408.05	7683.78	4880.01	4624.69	4038.23	8414.85	7980.81	6374.44	6359.72	0.556	1.47019	0.0528617	0.782205
ENSECAG00000024158	GRB10	1032.06	1246.95	904.659	1316.15	784.431	1094.75	1328.37	1099.66	878.66	799.083	911.804	729.129	1189.83	1048.64	936.844	982.522	905.321	1157.49	1262.7	-0.28	-1.21419	0.0467012	0.782205
ENSECAG00000024284	MTPN	2362.29	2329.82	2782.66	2310.08	2005.4	1812.98	1224.42	2388.83	2385.45	2746.41	2629.91	2707.09	2842.74	3058.39	2225.77	1902.47	1766.93	3333.18	2068.76	0.346	1.27103	0.0526082	0.782205
ENSECAG00000024343	ENSECAG00000024343	3873.7	5181.5	3663.71	4322.4	4510.89	4019.9	4472.97	5316.68	3321.37	3992.91	4384.3	3502.92	3190.38	3970	4202.02	2310.03	2639.22	3087.05	3638.35	-0.257	-1.19499	0.052926	0.782205
ENSECAG00000024365	DHX29	3010.46	3006.22	3438.35	2841.99	2600.83	2570.38	2698.65	2698.64	3262.32	3441.97	3322.12	3568.85	2943.75	3341.96	2583.98	2837.65	2759.67	3475.64	2795.32	0.191	1.14155	0.0531916	0.782205
ENSECAG00000024501	FAM193A	1645.24	1394.08	1519.57	1992.75	1821.42	1475.63	943.325	1775.5	1651.74	1754.98	1823.13	1865.48	1441.7	1670.98	1942.57	1760.42	1785.39	1411.24	1584.38	0.237	1.17854	0.0522764	0.782205
ENSECAG00000024528	PAGR1	1414.29	1487.23	1089.24	1692.19	1480.22	1699.8	1997.86	1446.04	959.189	1155.19	1152.88	1093.69	1292.15	1360.76	1689.99	1555.8	1359.92	1406.79	1538.17	-0.291	-1.22349	0.0478263	0.782205
ENSECAG00000024789	RANBP3	2956.17	3125.84	2616.32	2992.97	3045.73	3236.38	4052.72	3210.14	2537.56	2639	2767.88	2549.63	2613.17	3214.45	3187.11	2969.55	3016.12	2602.44	2834.14	-0.196	-1.14552	0.0468115	0.782205
ENSECAG00000024801	ATXN7	2169.52	2373.22	2488.62	2031.89	2030.49	1695.45	1071.3	1818.75	3002.84	2333.69	2455.19	2338.64	2091.06	1672.88	2250.26	2820.73	2223.48	2311.79	2041.03	0.339	1.26488	0.046397	0.782205
ENSECAG00000025162	ATP5F1E	435.047	420.236	393.843	389.324	483.37	437.466	756.113	382.936	382.96	364.986	372.837	395.591	544.41	376.827	482.199	394.023	409.92	422.292	421.517	-0.274	-1.20916	0.0525817	0.782205
ENSECAG00000026842	ACER3	638.483	698.629	740.468	517.933	593.759	443.995	301.216	610.968	733.708	644.484	797.232	638.376	838.261	700.365	725.595	728.859	557.569	790.525	430.76	0.378	1.29954	0.0491164	0.782205
ENSECAG00000026944	NSMCE2	517.244	565.255	411.013	524.923	491.733	531.053	863.411	467.072	495.701	484.89	405.777	451.44	641.486	544.306	514.346	465.049	448.775	545.672	458.492	-0.262	-1.19914	0.052151	0.782205
ENSECAG00000027905	ENSECAG00000027905	3.023	4.23412	2.14628	0.698965	5.01768	0	1.11768	1.96579	1.78953	4.44089	11.9346	3.10268	0	1.90317	6.12316	0	0	2.54393	7.39503	1.546	2.92006	0.049279	0.782205
ENSECAG00000028204	FAM229A	51.415	37.0485	31.1211	32.1524	40.1414	113.175	109.533	34.9911	73.3708	24.4249	41.0551	30.2511	48.5378	41.8697	35.2082	106.539	50.5115	31.1631	44.3702	-0.618	-1.53475	0.0494002	0.782205
ENSECAG00000028530	ENSECAG00000028530	4.884	0	1.07314	4.19379	3.34512	2.17645	1.67653	9.82896	3.57907	9.992	3.34169	4.65402	1.31183	7.61267	12.2463	15.2198	1.94275	5.72383	0	1.38	2.60268	0.048732	0.782205
ENSECAG00000029122	ENSECAG00000029122	525.198	409.651	776.955	387.926	481.697	315.585	466.074	393.945	674.654	567.046	487.887	664.749	533.916	437.728	661.302	664.598	490.544	645.521	393.785	0.375	1.29684	0.049626	0.782205
ENSECAG00000029387	ENSECAG00000029387	73.106	52.9265	41.8525	95.0593	25.0884	230.703	104.503	33.0253	69.7918	40.8007	29.5978	38.7835	80.0217	36.1602	41.3314	94.7009	69.9389	96.6692	134.959	-0.699	-1.62338	0.0508011	0.782205
ENSECAG00000030458	ENSECAG00000030458	146.838	0	1442.3	366.258	20.0707	0	452.662	0	1.78953	1.94289	0	0	11.8065	0	22.9619	3.38218	0	319.899	0	-4.494	-22.5335	0.0529776	0.782205
ENSECAG00000031163	ENSECAG00000031163	1051.72	1214.13	797.345	1123.94	1149.05	1310.22	1396.55	1061.53	681.812	1066.09	965.271	989.754	1210.82	907.81	1085.33	1105.97	1011.2	831.864	1022.36	-0.273	-1.20832	0.0471288	0.782205
ENSECAG00000031567	ENSECAG00000031567	4.092	6.35118	1.07314	0	0	0	1.67653	0.393158	1.78953	1.94289	6.68338	6.98102	17.0538	0	9.18475	3.38218	16.5134	0.635981	0	2.027	4.07556	0.0461655	0.782205
ENSECAG00000032253	ENSECAG00000032253	58.599	68.8044	46.1451	99.952	10.0354	156.704	95.0031	78.6317	10.7372	50.7927	59.1957	52.7455	53.7851	17.1285	41.3314	62.5703	23.313	70.5939	57.3115	-0.867	-1.82387	0.0507985	0.782205
ENSECAG00000032320	ENSECAG00000032320	4.517	3.17559	2.14628	0	10.0354	0	0.558842	2.75211	10.7372	3.60822	10.0251	11.635	0	1.90317	18.3695	1.69109	0.971374	0	3.69751	1.977	3.93674	0.0476571	0.782205
ENSECAG00000032620	ENSECAG00000032620	10.245	13.7609	1.07314	0	5.01768	36.9996	62.0315	14.94	8.94766	9.15933	10.0251	1.55134	11.8065	3.80633	1.53079	0	0	1.90794	1.84876	-1.871	-3.65786	0.0482301	0.782205
ENSECAG00000034582	ENSECAG00000034582	6.89	13.7609	3.21943	4.89276	10.0354	15.2351	7.82379	7.07685	10.7372	4.16333	5.72861	0.775669	7.87099	7.61267	0	5.07326	8.74237	5.72383	5.54627	-0.954	-1.93724	0.0480769	0.782205
ENSECAG00000034640	ENSECAG00000034640	2.629	0	0	3.49483	28.4335	2.17645	0	0	0	0	0.477384	0	3.9355	0	1.53079	3.38218	3.8855	0	0	-3.345	-10.1612	0.0527632	0.782205
ENSECAG00000034773	eca-mir-8914	8.955	8.46823	9.65828	6.98965	8.3628	6.52934	5.02958	7.07685	5.3686	10.5471	18.618	16.2891	5.24733	7.61267	15.3079	5.07326	10.6851	5.08785	9.24378	0.795	1.73508	0.0497034	0.782205
ENSECAG00000034817	ENSECAG00000034817	141.045	120.672	89.0708	106.243	245.866	311.232	122.945	59.3669	109.161	86.0422	102.638	166.769	295.162	140.834	134.71	126.832	113.651	117.021	90.5891	-0.501	-1.41519	0.0483222	0.782205
ENSECAG00000036031	ENSECAG00000036031	4.307	3.17559	5.36571	4.89276	6.69024	13.0587	7.26495	5.50422	0	4.16333	0.954769	2.32701	1.31183	3.80633	10.7155	5.07326	1.94275	1.27196	0	-1.225	-2.33755	0.0471046	0.782205
ENSECAG00000037129	ENSECAG00000037129	8.141	7.40971	11.8046	1.39793	16.7256	0	1.67653	9.04264	5.3686	15.8207	15.7537	17.8404	2.62366	1.90317	7.65396	1.69109	0	7.63178	22.1851	1.376	2.59548	0.0527202	0.782205
ENSECAG00000037439	ENSECAG00000037439	1.494	1.05853	2.14628	1.39793	3.34512	0	2.79421	5.89738	1.78953	0.832667	0	1.55134	2.62366	0	0	0	0.971374	0.635981	1.84876	-1.835	-3.56771	0.0511636	0.782205
ENSECAG00000037522	ENSECAG00000037522	1.557	0	0	0	1.67256	0	1.11768	0	0	3.33067	0.477384	2.32701	0	1.90317	1.53079	8.45544	0.971374	2.54393	3.69751	2.357	5.12304	0.0529557	0.782205
ENSECAG00000037707	CLEC11A	134.571	120.672	104.095	124.416	182.309	141.469	267.685	134.067	148.531	68.2787	120.778	108.594	110.194	79.933	153.079	191.093	135.992	79.4977	151.598	-0.485	-1.39959	0.0526228	0.782205
ENSECAG00000038182	GFY	24.383	35.99	9.65828	25.8617	28.4335	47.8818	53.6488	18.8716	16.1058	13.6002	14.3215	15.5134	13.1183	38.0633	22.9619	21.9841	18.4561	1.90794	42.5214	-0.9	-1.86607	0.051616	0.782205
ENSECAG00000038666	ENSECAG00000038666	558.13	567.372	472.183	538.203	558.635	620.287	750.525	553.174	579.809	480.171	537.058	446.786	729.379	662.302	503.63	585.116	482.773	487.162	491.769	-0.222	-1.16635	0.0529594	0.782205
ENSECAG00000038709	ENSECAG00000038709	8.496	0	17.1703	13.9793	3.34512	2.17645	1.67653	9.4358	1.78953	13.0451	13.8441	11.635	9.18282	5.7095	1.53079	16.9109	4.85687	4.45187	22.1851	1.253	2.38337	0.0515982	0.782205
ENSECAG00000039281	Metazoa_SRP	10.248	7.40971	6.43885	4.89276	6.69024	2.17645	4.47074	3.53843	14.3163	9.43689	9.54769	10.8594	24.9248	41.8697	15.3079	1.69109	12.6279	8.26776	0	1.161	2.23612	0.046988	0.782205
ENSECAG00000039662	ENSECAG00000039662	1.954	1.05853	1.07314	2.0969	1.67256	10.8822	3.35305	3.93158	3.57907	1.66533	0.477384	2.32701	0	0	3.06158	0	0	0	0	-1.894	-3.71664	0.0476686	0.782205
ENSECAG00000039729	ENSECAG00000039729	7.255	8.46823	2.14628	8.38758	15.053	6.52934	15.0887	3.93158	12.5267	3.33067	3.81908	3.87835	14.4302	7.61267	7.65396	8.45544	6.79962	0.635981	1.84876	-1.027	-2.03778	0.0487445	0.782205
ENSECAG00000042391	ENSECAG00000042391	274.867	259.34	191.019	408.895	230.813	304.702	518.605	232.75	130.636	229.538	232.964	242.009	405.356	211.251	197.472	236.752	257.414	295.731	362.356	-0.441	-1.35754	0.052183	0.782205
ENSECAG00000042888	ENSECAG00000042888	30.99	16.9365	40.7794	7.68862	28.4335	23.9409	15.6476	32.239	17.8953	57.1765	46.7837	63.6049	30.1721	32.3538	4.59237	38.895	50.5115	27.9832	22.1851	0.858	1.81252	0.0478999	0.782205
ENSECAG00000042897	H2AC20	20.595	5.29265	1.07314	25.8617	26.761	32.6467	43.5897	22.0169	57.265	5.82867	4.77384	6.98102	24.9248	9.51583	15.3079	21.9841	38.855	9.53972	18.4876	-1.067	-2.09507	0.0499344	0.782205
ENSECAG00000043750	THSD8	6.843	12.7024	5.36571	6.98965	8.3628	8.70578	13.9711	5.11106	0	3.88578	7.63815	6.98102	11.8065	1.90317	1.53079	5.07326	13.5992	9.53972	0	-0.85	-1.8025	0.0531159	0.782205
ENSECAG00000039798	ENSECAG00000039798	242.293	272.042	345.552	233.454	207.397	121.881	58.1196	192.648	402.645	268.674	223.416	280.017	212.517	182.704	243.396	312.851	291.412	292.551	220.002	0.553	1.46713	0.0532377	0.782345
ENSECAG00000022491	MBIP	598.021	830.946	559.107	719.235	633.9	620.287	592.373	494.2	549.386	486.277	590.525	498.755	766.11	519.564	549.554	475.196	544.941	670.324	663.704	-0.243	-1.18345	0.0532766	0.782378
ENSECAG00000007700	RBM38	614.491	566.313	581.643	509.546	577.033	946.754	966.238	711.224	665.706	567.046	503.641	660.87	358.13	498.63	548.023	664.598	611.966	557.756	565.72	-0.342	-1.26751	0.0536034	0.783
ENSECAG00000007976	EEF1D	14067.8	14512.4	10684.2	14235.1	14089.6	16521.4	24092.2	12964.4	14362.8	10913.5	13360.6	11152.6	13263.9	13725.6	16295.3	12388.9	15321.5	11173.6	14163.3	-0.277	-1.21167	0.0536697	0.783
ENSECAG00000009977	CYB5D1	68.156	61.3947	72.9737	62.9069	48.5042	47.8818	50.2958	70.7685	80.529	75.4951	75.9041	87.6506	86.5809	106.577	65.824	54.1148	54.397	56.6024	68.404	0.336	1.26225	0.0536434	0.783
ENSECAG00000014558	DUSP22	1064	1099.81	1054.9	1074.31	1162.43	1142.63	1373.63	933.751	1402.99	901.778	1014.92	953.298	1091.44	831.684	1071.55	990.977	1113.19	973.688	965.051	-0.206	-1.15349	0.0534774	0.783
ENSECAG00000015459	ENSECAG00000015459	3674	4475.46	3094.94	3769.52	3912.12	4172.25	4433.85	3943.77	3881.5	2907.67	3560.33	3467.24	2830.93	4023.29	3963.22	3370.34	3799.04	3132.21	3394.32	-0.209	-1.15589	0.0534253	0.783
ENSECAG00000018414	ENSECAG00000018414	11.593	26.4632	8.58514	5.59172	18.3982	4.35289	40.2366	7.47001	1.78953	7.77156	4.77384	1.55134	34.1076	7.61267	4.59237	21.9841	1.94275	11.4477	0	-1.313	-2.48458	0.053692	0.783
ENSECAG00000019417	ZNF541	36.574	7.40971	99.8022	48.9276	6.69024	4.35289	3.35305	91.6059	41.1592	0.555111	15.2763	8.53236	91.8282	5.7095	6.12316	1.69109	13.5992	209.874	1.84876	-2.149	-4.4352	0.0535052	0.783
ENSECAG00000019585	ENSECAG00000019585	641.408	620.298	632.081	712.246	475.007	502.759	1615.05	818.556	375.802	502.653	581.454	551.501	600.819	747.944	589.355	559.75	589.624	476.986	593.451	-0.441	-1.35754	0.0534329	0.783
ENSECAG00000031968	RPS23	35707.4	37860.4	27599.1	32183.2	39412.2	38629.7	55360.6	33146	38109.9	26081.3	31804.8	33405	43832.2	31643.9	42883.6	34467.8	35121	26848.6	34344.4	-0.266	-1.20247	0.0536468	0.783
ENSECAG00000039203	SOX4	92.063	95.2676	89.0708	71.9934	112.062	69.6463	56.443	110.871	80.529	107.692	103.592	113.248	65.5916	53.2887	119.402	91.3187	91.3092	127.832	97.9841	0.367	1.28967	0.053722	0.783
ENSECAG00000041758	U1	3.584	0	0	0	0	0	6.14726	0	0	27.7556	0	0	0	0	30.6158	0	0	0	0	6.536	92.7966	0.0536942	0.783
ENSECAG00000004218	TMEM167B	1677.18	1787.86	1847.95	1542.62	1731.1	1168.75	1381.46	1343.42	1932.7	1753.6	1850.82	1608.74	1885.1	1395.02	1726.73	1892.33	1779.56	1830.99	1730.44	0.22	1.16473	0.0539478	0.783775
ENSECAG00000013038	ATG16L2	745.491	830.946	511.889	800.315	727.564	855.343	1064.04	956.948	495.701	570.099	650.675	609.676	735.938	810.749	690.387	678.126	653.735	935.529	841.184	-0.304	-1.23456	0.0538946	0.783775
ENSECAG00000013269	ENSECAG00000013269	850.478	891.282	757.638	908.655	759.342	970.695	1313.84	826.419	620.968	799.915	725.147	885.039	1096.69	864.037	789.888	700.11	623.622	850.943	924.378	-0.281	-1.21504	0.0538917	0.783775
ENSECAG00000023250	ENSECAG00000023250	1381.39	1384.56	1352.16	1455.94	1450.11	1584.45	1861.5	1547.08	971.716	1320.33	1168.16	1105.33	1330.2	1701.43	1385.37	1095.82	1267.64	1422.69	1460.52	-0.245	-1.18509	0.0538419	0.783775
ENSECAG00000032139	ENSECAG00000032139	657.855	611.83	564.473	592.024	771.05	820.52	1148.98	551.208	608.441	564.271	606.756	645.357	628.367	702.268	708.756	571.588	698.418	459.179	587.905	-0.306	-1.23628	0.0539586	0.783775
ENSECAG00000000220	STK35	641.978	628.766	694.323	603.906	598.776	402.643	315.746	924.316	726.55	673.905	599.595	621.311	543.098	629.948	544.962	784.665	652.763	776.533	833.789	0.353	1.27721	0.0543897	0.788572
ENSECAG00000003955	TRPV2	460.259	502.801	309.065	362.064	580.378	494.053	894.147	645.566	413.382	459.077	382.862	214.085	695.271	536.693	408.721	341.6	271.985	242.309	530.593	-0.526	-1.43993	0.054334	0.788572
ENSECAG00000010263	SASH3	21.216	8.46823	11.8046	17.4741	10.0354	6.52934	9.50031	48.3585	3.57907	32.1964	18.618	20.1674	2.62366	7.61267	162.264	11.8376	3.8855	5.08785	1.84876	1.257	2.38998	0.0544365	0.788572
ENSECAG00000013508	SAP18	3061.87	3225.34	2668.9	2888.12	3345.12	3706.49	4486.38	2754.47	2977.78	2826.07	2648.53	2567.47	3067.06	3450.44	3585.11	2617.8	2882.07	2648.86	2767.59	-0.237	-1.17854	0.0544195	0.788572
ENSECAG00000008511	HSP90AB1	68374.7	70462.1	61452.4	73167	66492.6	75992.8	84909.3	78500	63480.1	59828.5	62890.6	63108.5	62233.3	82235.8	63621.2	60524	60841.1	67106.2	73898.5	-0.186	-1.13761	0.0545611	0.788853
ENSECAG00000015474	CLASP2	2999.94	2110.71	4536.17	2098.99	2687.8	2875.09	1696.64	2363.67	3786.65	3415.6	4017.19	3959.02	2231.43	4784.56	2879.42	2700.67	3450.32	2900.08	1504.89	0.456	1.37173	0.0545153	0.788853
ENSECAG00000038509	ENSECAG00000038509	174.896	204.296	69.7542	227.863	127.115	278.585	255.95	121.486	110.951	41.9109	145.602	137.293	270.237	74.2235	156.141	324.689	136.964	211.782	253.28	-0.593	-1.50838	0.0545666	0.788853
ENSECAG00000023256	LCK	91.016	52.9265	91.2171	69.1976	53.5219	60.9405	78.7967	102.614	69.7918	106.026	103.592	98.51	64.2798	102.771	398.006	47.3505	40.7977	38.7949	59.1602	0.73	1.65864	0.0546832	0.78947
ENSECAG00000038840	C8orf82	345.406	329.203	311.211	420.078	406.432	376.525	497.369	379.005	245.166	354.716	405.777	288.549	275.485	308.313	300.035	294.249	314.725	355.514	354.961	-0.236	-1.17772	0.0546701	0.78947
ENSECAG00000011606	TMIGD2	10.985	11.6438	7.512	8.38758	5.01768	4.35289	1.67653	13.7605	25.0535	13.8778	10.5025	20.1674	14.4302	11.419	19.9003	5.07326	15.542	5.72383	3.69751	0.937	1.91454	0.0547943	0.789474
ENSECAG00000017264	FAM171A2	40.466	32.8144	30.048	48.9276	38.4689	43.5289	70.4141	66.4438	16.1058	31.6413	30.5526	35.6808	61.6561	20.9348	15.3079	42.2772	37.8836	50.2425	55.4627	-0.592	-1.50733	0.0547824	0.789474
ENSECAG00000025008	MKNK2	10370.7	8915.99	10516.8	13654.3	8817.74	14540.8	10179.3	9082.35	13625.5	6565.58	6747.35	9483.33	8328.82	12534.3	7926.44	13471.2	9991.55	9255.44	13035.6	-0.309	-1.23885	0.0547445	0.789474
ENSECAG00000000968	ENSECAG00000000968	101.232	134.433	54.7303	175.44	107.044	95.7636	191.124	121.879	44.7383	91.5933	113.617	49.6428	114.129	123.706	76.5396	86.2455	43.7118	99.8491	97.9841	-0.568	-1.48247	0.0554732	0.789959
ENSECAG00000001294	RTL6	329.646	313.325	435.696	318.728	250.884	202.409	182.741	475.722	425.909	338.618	326.531	391.713	184.968	348.279	264.827	387.259	370.094	312.903	403.029	0.387	1.30767	0.0551554	0.789959
ENSECAG00000002357	RPP25L	1049.23	1028.89	995.876	873.707	1398.26	1066.46	1588.23	960.486	1111.3	881.517	864.543	916.841	1079.64	955.389	1178.71	1060.31	1111.25	851.579	963.202	-0.262	-1.19914	0.0550476	0.789959
ENSECAG00000006539	EXOSC7	2004	1915.94	1694.49	1984.36	2522.22	2583.44	2732.74	1900.53	1685.74	1859.62	1904.29	1845.32	2063.51	2209.58	2317.62	1479.7	1658.14	1886.32	1828.42	-0.257	-1.19499	0.0555593	0.789959
ENSECAG00000007532	ENSECAG00000007532	2989.27	2797.69	3347.13	2909.79	2915.27	2396.27	1847.53	3278.55	4028.24	2964.29	3261.97	3091.04	2678.76	3096.45	2602.34	3035.5	3244.39	3139.2	3172.47	0.245	1.18509	0.0554788	0.789959
ENSECAG00000008412	ICE2	574.65	494.333	582.716	404.701	438.211	448.348	568.342	523.294	722.971	916.211	629.193	690.346	680.841	784.105	414.844	419.39	674.134	642.977	308.742	0.4	1.31951	0.0555243	0.789959
ENSECAG00000011129	HERC3	3143.15	2704.54	3543.52	2316.37	3569.24	2298.33	2276.16	3144.48	3996.03	2963.74	3216.14	3517.66	3261.21	3463.76	3161.08	3816.79	3547.46	3330.63	2449.6	0.269	1.20497	0.0551196	0.789959
ENSECAG00000011835	PSMA5	2884.43	2954.36	2439.25	2681.93	2955.41	3029.61	4443.91	2763.51	2805.99	2166.88	2396.47	2418.54	3202.18	3410.47	3219.25	2764.93	2732.48	2600.53	2933.98	-0.239	-1.18017	0.0551928	0.789959
ENSECAG00000012306	FKBP8	5668.72	5938.35	5527.76	5363.86	5690.05	6065.76	7899.23	5579.31	6087.99	5019.87	5725.75	4800.62	5862.58	5317.45	5391.45	5683.75	5712.65	4319.59	6050.98	-0.195	-1.14472	0.055304	0.789959
ENSECAG00000013383	GORASP2	6402.8	6460.2	6571.92	5656.03	6362.42	5408.47	6252.32	6262.23	7025.7	6265.54	6909.66	7019.81	5845.52	6520.25	6334.41	5918.81	6008.92	7463.88	6964.27	0.14	1.10191	0.0553487	0.789959
ENSECAG00000013600	CHKB	3031.53	3076.09	2269.7	3037	2973.81	3551.96	5081.55	3217.61	2050.8	2759.18	2884.36	2470.51	3202.18	3189.71	2470.7	2707.43	3099.66	2914.7	3610.62	-0.283	-1.21672	0.0554994	0.789959
ENSECAG00000017357	DPP4	6.486	2.11706	3.21943	2.79586	3.34512	0	6.14726	14.1537	5.3686	6.93889	5.25123	3.10268	0	0	47.4545	6.76435	1.94275	4.45187	3.69751	1.606	3.04407	0.0553976	0.789959
ENSECAG00000018554	RPL38	3587.79	3519.61	2603.44	3185.18	3965.64	4041.66	6383.65	3046.58	3808.13	2517.71	3381.31	2881.61	5142.38	3178.29	4316.83	3226.6	3322.1	2735.36	3324.06	-0.32	-1.24833	0.055686	0.789959
ENSECAG00000018722	AS3MT	3.252	0	0	0	0	0	2.23537	13.3674	0	6.66133	8.11554	0.775669	0	5.7095	1.53079	3.38218	4.85687	6.35981	5.54627	2.087	4.24864	0.0558188	0.789959
ENSECAG00000019485	PPP4R4	9.415	6.35118	15.024	6.98965	0	2.17645	6.7061	12.1879	10.7372	18.8738	11.9346	17.8404	1.31183	9.51583	1.53079	10.1465	0.971374	26.0752	11.0925	1.25	2.37841	0.0558262	0.789959
ENSECAG00000019684	GNPNAT1	986.785	746.263	1274.89	673.802	1000.19	670.345	875.705	817.77	1422.68	1237.34	899.392	1016.9	1111.12	1402.63	871.02	925.025	722.702	1162.57	931.773	0.339	1.26488	0.0557522	0.789959
ENSECAG00000019757	ADGB	39.866	20.1121	63.3154	24.4638	56.867	4.35289	13.4122	27.5211	125.267	36.3598	59.1957	37.2321	35.4195	24.7412	30.6158	64.2613	54.397	19.7154	20.3363	0.915	1.88557	0.055765	0.789959
ENSECAG00000020412	LDAH	330.235	348.256	395.989	232.056	289.353	182.821	217.948	360.919	535.07	313.083	354.219	348.276	335.829	296.894	264.827	370.348	353.58	387.949	356.81	0.364	1.28699	0.055456	0.789959
ENSECAG00000020787	ZSWIM5	15.569	6.35118	12.8777	15.3772	8.3628	4.35289	8.38263	29.0937	23.2639	26.6453	11.9346	39.5591	2.62366	9.51583	18.3695	33.8218	4.85687	6.35981	18.4876	0.871	1.82893	0.0549996	0.789959
ENSECAG00000020867	ACTR3	7361.06	6812.69	8103.3	6241.06	7302.4	5632.64	7372.8	7253.77	8419.75	8145.42	8279.76	6891.82	7491.87	9205.62	6839.57	6847.21	7422.27	7483.59	6753.51	0.188	1.13918	0.0551803	0.789959
ENSECAG00000022968	STIM1	5197.17	5337.1	5612.53	4652.31	5263.55	3830.54	3394.97	5754.27	6678.54	5153.93	5781.6	6061.08	4662.25	3655.98	5497.07	5788.59	5509.63	4886.25	6028.8	0.272	1.20748	0.0550562	0.789959
ENSECAG00000023054	CLPP	2303.19	2335.12	2028.24	2071.03	2229.52	2951.26	4001.87	2269.7	2186.81	1955.66	2048.46	1810.41	1749.98	2807.17	2248.73	1931.22	2579.97	1850.71	2401.54	-0.301	-1.232	0.0558247	0.789959
ENSECAG00000024031	KIAA0232	1583.99	1290.35	2454.28	1452.45	1175.81	1268.87	829.88	1660.31	1472.79	1769.42	1729.56	1862.38	1526.97	1564.4	1446.6	1757.04	1980.63	2037.05	1233.12	0.357	1.28076	0.0555475	0.789959
ENSECAG00000024648	EPC1	1113.67	1202.49	1265.23	946.399	884.784	964.166	651.051	1323.76	1302.78	1263.71	1222.58	1250.38	1095.38	1166.64	1025.63	1058.62	931.548	1413.15	1077.83	0.279	1.21335	0.0555787	0.789959
ENSECAG00000024726	TFR2	5.488	4.23412	7.512	4.89276	5.01768	0	2.23537	3.14527	1.78953	7.21645	10.5025	11.635	3.9355	3.80633	16.8387	11.8376	2.91412	1.27196	0	1.246	2.37183	0.0550865	0.789959
ENSECAG00000029823	C15orf61	259.795	305.915	222.14	250.929	292.698	346.055	358.218	224.493	288.115	185.407	232.009	223.393	187.592	215.058	330.651	287.485	216.616	274.744	234.792	-0.301	-1.232	0.0556767	0.789959
ENSECAG00000043213	ENSECAG00000043213	28.178	16.9365	19.3166	21.6679	13.3805	34.8231	13.4122	16.1195	34.0011	21.0942	22.4371	40.3348	61.6561	13.3222	53.5777	28.7485	31.084	19.0794	46.2189	0.554	1.46815	0.0553237	0.789959
ENSECAG00000000883	ENSECAG00000000883	1184.37	1065.94	1427.28	1205.02	1187.52	970.695	603.549	783.958	1698.27	1553.76	1275.57	1195.31	1084.88	1431.18	1010.32	1278.46	1332.73	1469.12	745.049	0.383	1.30405	0.0559394	0.791037
ENSECAG00000009990	HTRA1	4960.69	4851.24	4419.2	5892.28	4542.67	6124.52	7545.49	5313.14	3928.02	4568.01	4355.66	3379.59	4386.77	5283.19	4171.41	4447.56	3874.81	5728.92	6479.89	-0.304	-1.23456	0.056258	0.791979
ENSECAG00000017514	RPL6	98960	106492	78760.1	94888	111316	112742	124885	102078	91464.8	82066.2	95136.5	90258.4	103859	95816.8	114669	87813.1	102003	90156.7	96874.9	-0.186	-1.13761	0.0562647	0.791979
ENSECAG00000018617	RPRD2	2165.15	2301.24	2179.55	2234.59	2221.16	1995.8	1011.5	2456.85	2270.92	2693.68	2619.41	2322.35	1777.53	2137.26	2185.97	2230.54	2111.77	2325.78	1896.82	0.275	1.20999	0.0562655	0.791979
ENSECAG00000021515	CD22	7.721	5.29265	4.29257	2.79586	0	2.17645	4.47074	25.5553	5.3686	9.71445	8.59292	7.75669	3.9355	3.80633	21.4311	8.45544	7.77099	10.1757	7.39503	1.118	2.17046	0.0561982	0.791979
ENSECAG00000022387	RUNDC3B	181.681	146.077	216.775	146.783	165.583	150.175	116.798	75.4864	311.379	188.738	225.803	396.367	153.484	154.156	255.642	143.742	169.019	150.728	103.53	0.552	1.46612	0.0560721	0.791979
ENSECAG00000023656	DCAF17	2161.98	2368.99	3186.16	1324.54	2157.6	827.049	1184.19	1547.47	4344.98	2308.15	2407.93	2995.63	1931.02	1684.3	1893.59	3079.47	2410.95	1845.62	1418	0.551	1.4651	0.0561053	0.791979
ENSECAG00000039378	ENSECAG00000039378	1.403	1.05853	1.07314	0.698965	0	0	0	0.393158	0	2.498	0.954769	0.775669	0	0	13.7771	3.38218	0	0.635981	0	2.452	5.47174	0.0561804	0.791979
ENSECAG00000022239	ANKRD22	1425.11	1293.52	1400.45	1172.86	1329.69	757.403	1284.78	1344.21	2369.34	1409.15	1372	1434.99	1806.39	1497.79	1742.04	1603.15	1125.82	1149.85	1558.5	0.318	1.2466	0.0563151	0.792155
ENSECAG00000012169	ATP5F1D	2409.94	2424.03	2321.21	2216.42	2885.17	3066.61	3359.2	2242.97	2689.67	2207.95	2139.64	1766.2	2091.06	2567.37	2645.21	2298.19	2756.76	1608.4	2092.79	-0.279	-1.21335	0.0564326	0.793286
ENSECAG00000011681	NDUFS5	1241.11	1264.94	1016.27	1137.92	1408.3	1366.81	2175.01	1223.12	1132.77	1043.89	1153.84	1042.5	1183.27	1509.21	1307.3	935.172	1159.82	1044.92	1234.97	-0.29	-1.22264	0.0565201	0.793994
ENSECAG00000008583	USF2	5729.18	5830.38	4971.87	5753.18	5730.19	6387.87	7470.04	5329.66	5991.35	4824.19	5405.9	4794.41	6290.23	4632.31	5888.95	6229.97	6098.29	5273.56	6222.92	-0.175	-1.12896	0.0565815	0.794334
ENSECAG00000004262	LZTR1	2228.48	2496.01	1679.47	2526.06	2435.25	2309.21	2954.6	2725.77	1712.58	2447.21	2029.84	1946.93	2853.23	1918.39	1856.85	1773.95	2576.08	1885.69	1985.56	-0.272	-1.20748	0.0568659	0.794401
ENSECAG00000008904	ZNF346	109.93	78.3312	106.241	88.7686	108.716	89.2343	116.239	123.059	109.161	205.669	112.663	141.947	90.5164	95.1583	82.6627	87.9366	127.25	122.744	92.4378	0.365	1.28788	0.056985	0.794401
ENSECAG00000010432	PRPH	391.59	530.323	329.455	554.978	270.955	513.641	848.881	224.887	264.851	231.759	295.024	179.18	380.431	477.695	391.883	214.768	287.527	372.049	680.343	-0.569	-1.48349	0.0568849	0.794401
ENSECAG00000011612	SRRM2	44358.3	40051.6	38726.5	48225.1	44237.5	40860.6	27235.7	53971.6	32786	63181.9	47325.5	53117.1	42046.8	46115.6	39886.3	40430.5	50553.2	43765.7	45932.4	0.265	1.20164	0.0567186	0.794401
ENSECAG00000013837	PLA2G4E	999.818	1532.75	969.047	866.717	904.855	1242.75	1453.55	774.522	556.545	544.009	670.248	438.253	1020.61	1788.98	401.067	1168.54	2121.48	725.655	817.151	-0.564	-1.47836	0.0569578	0.794401
ENSECAG00000016800	PRRC2C	15472.3	15293.6	17134.9	16428.5	13914	13568	7744.99	15477.9	16204.2	19073.6	15142.2	17236.9	15197.6	16706	14002.1	15248.5	17158.4	19346.6	13623.5	0.281	1.21504	0.0567783	0.794401
ENSECAG00000017903	PSAT1	670.661	821.419	592.375	989.036	535.219	996.812	990.827	905.444	502.859	488.498	284.521	204.001	619.185	850.715	44.3929	339.909	769.328	1118.69	1018.67	-0.816	-1.76052	0.0569801	0.794401
ENSECAG00000023607	DOCK5	820.757	684.868	884.269	905.859	622.192	820.52	284.451	791.035	755.183	903.166	835.423	1482.3	926.153	822.168	1382.3	730.55	686.762	731.379	525.047	0.438	1.35472	0.0569952	0.794401
ENSECAG00000031762	ENSECAG00000031762	2.16	3.17559	4.29257	0.698965	0	10.8822	1.11768	0.786317	3.57907	0.555111	0	0	5.24733	3.80633	1.53079	0	1.94275	1.27196	0	-1.819	-3.52837	0.0567433	0.794401
ENSECAG00000036116	RPS21	6916.32	6634.86	4784.07	6204.02	8033.31	8237.85	12999.2	5304.89	6938.02	4428.68	5720.98	5857.85	9283.83	6208.13	9301.09	6720.38	7131.83	4345.03	6359.72	-0.372	-1.29415	0.0569943	0.794401
ENSECAG00000041177	ENSECAG00000041177	4.939	1.05853	5.36571	4.89276	0	2.17645	2.23537	3.93158	5.3686	5.82867	4.29646	7.75669	1.31183	13.3222	0	3.38218	4.85687	10.1757	12.9413	1.271	2.41329	0.0569009	0.794401
ENSECAG00000013915	RPS3	93187.2	96927.4	73480.2	87496.5	110150	103285	133295	87818.6	106076	69483.5	81144.9	82478.5	95862.1	79236.4	113649	87397.1	101456	79148.5	88984.4	-0.244	-1.18427	0.0571101	0.795483
ENSECAG00000009949	P2RX7	312.122	380.012	304.772	446.639	260.919	522.347	231.361	317.672	230.85	260.625	372.36	242.009	309.592	274.056	254.111	361.893	302.097	306.543	240.338	-0.353	-1.27721	0.0574132	0.797625
ENSECAG00000013142	AAGAB	481.691	462.577	543.01	411.691	526.856	378.702	412.425	494.987	495.701	530.964	481.204	639.152	406.668	489.114	514.346	490.415	442.947	398.76	550.93	0.196	1.14552	0.0573027	0.797625
ENSECAG00000017488	COLEC11	11.08	12.7024	4.29257	19.571	3.34512	6.52934	57.0019	8.25633	5.3686	5.55111	2.86431	11.635	7.87099	0	10.7155	13.5287	16.5134	4.45187	9.24378	-1.133	-2.19314	0.0573879	0.797625
ENSECAG00000037572	THEM6	61.464	76.2141	69.7542	60.111	46.8317	60.9405	105.621	53.8627	55.4755	34.972	58.7183	29.4754	62.9679	62.8045	62.7624	67.6435	68.9676	53.4224	75.799	-0.401	-1.32042	0.0573414	0.797625
ENSECAG00000006847	PIK3CD	171.427	78.3312	215.702	135.599	135.477	106.646	163.741	257.126	102.003	213.44	194.295	228.047	108.882	127.512	520.469	157.271	74.7958	103.665	162.691	0.552	1.46612	0.0579629	0.797903
ENSECAG00000007600	SCYL1	3897.13	4182.25	3210.84	3800.27	3751.55	4766.42	5074.84	3983.87	3240.84	3366.47	3476.31	3339.26	3848.91	3840.59	4375	4133.02	4254.62	3630.18	3873.15	-0.193	-1.14314	0.0583708	0.797903
ENSECAG00000009685	TMCO3	1040.64	936.798	975.486	1072.21	1103.89	1234.04	1148.98	1109.1	964.558	909.827	943.312	1204.61	1128.18	892.585	1051.65	1197.29	1018.97	869.387	970.597	-0.168	-1.1235	0.0576121	0.797903
ENSECAG00000009701	SLC44A4	7.097	3.17559	8.58514	5.59172	5.01768	4.35289	3.35305	3.53843	12.5267	7.494	7.63815	17.0647	6.55916	13.3222	4.59237	8.45544	3.8855	8.90374	3.69751	0.88	1.84038	0.0584132	0.797903
ENSECAG00000010508	RER1	1747.07	1877.83	1651.57	1723.65	1737.79	1715.04	2424.82	1635.54	1850.38	1511.85	1647.93	1445.85	1782.78	1636.72	1706.83	1784.1	1934.01	1565.15	1815.48	-0.168	-1.1235	0.0577525	0.797903
ENSECAG00000010539	VEGFB	471.575	565.255	374.527	521.428	490.06	465.759	770.084	571.259	413.382	457.134	528.465	363.013	367.313	494.823	454.645	402.479	365.237	410.208	473.282	-0.266	-1.20247	0.0583266	0.797903
ENSECAG00000010784	ATRIP	1301.41	1594.15	986.218	1481.81	1247.73	1621.45	1713.97	1260.47	921.609	1204.87	1207.31	1161.18	1383.98	1596.76	1040.94	948.7	1166.62	1449.4	1438.33	-0.271	-1.20664	0.0580081	0.797903
ENSECAG00000012024	TBC1D8	2846.72	4411.95	1990.68	3215.94	2873.46	3861.02	3077.54	2781.2	1621.32	2276.51	3837.22	1884.1	3692.81	2394.18	2225.77	3131.89	2286.61	2977.67	2701.03	-0.359	-1.28254	0.0574924	0.797903
ENSECAG00000012541	SLC38A4	96.109	31.7559	40.7794	175.44	122.097	21.7645	65.3845	108.905	96.6348	129.063	157.059	157.461	39.355	72.3203	244.927	30.4396	153.477	36.8869	46.2189	0.872	1.8302	0.0576846	0.797903
ENSECAG00000012652	CHDH	5.878	5.29265	3.21943	2.0969	0	4.35289	1.67653	11.7948	7.15813	9.15933	7.63815	11.635	5.24733	13.3222	6.12316	3.38218	4.85687	6.9958	1.84876	1.092	2.13169	0.0579496	0.797903
ENSECAG00000012799	COL8A2	92.672	31.7559	85.8514	64.3048	70.2475	34.8231	81.0321	218.203	66.2127	192.901	40.1003	92.3046	55.0969	102.771	71.9472	96.392	56.3397	148.82	158.993	0.702	1.62676	0.0575174	0.797903
ENSECAG00000014250	ENSECAG00000014250	9.213	2.11706	3.21943	6.29069	0	6.52934	5.02958	9.04264	7.15813	14.988	1.90954	6.20535	2.62366	3.80633	76.5396	5.07326	1.94275	13.3556	0	1.616	3.06524	0.0581541	0.797903
ENSECAG00000014851	ILDR2	576.449	331.32	697.542	553.58	563.653	652.934	297.304	549.242	501.069	587.03	858.337	633.722	419.786	521.468	1054.72	848.926	396.321	561.572	347.566	0.442	1.35849	0.0583996	0.797903
ENSECAG00000015466	LRRC20	11.177	10.5853	17.1703	15.3772	6.69024	15.2351	13.9711	20.8374	8.94766	5.55111	9.0703	7.75669	10.4947	5.7095	6.12316	6.76435	5.82825	18.4435	16.6388	-0.739	-1.66902	0.0583993	0.797903
ENSECAG00000015816	RPLP0	249825	270873	204452	248564	287966	292682	307036	219355	319197	186882	224657	233137	244006	219058	282353	274871	235384	202698	243674	-0.224	-1.16797	0.0579042	0.797903
ENSECAG00000016305	YLPM1	3691.64	3882.69	3846.14	3258.58	3733.15	3419.2	2641.65	4028.69	3881.5	4289.34	4082.11	4020.29	2989.66	3498.02	3716.76	3317.91	4070.06	4621.68	3152.13	0.201	1.14949	0.0584144	0.797903
ENSECAG00000018093	GPI	14147.4	15206.8	13974.5	15488.4	14190	17842.5	13558.6	15676	14040.7	12783.7	14131.1	11358.1	13898.9	16283.5	14058.8	11271.1	13784.8	12841.7	14265	-0.183	-1.13524	0.0577058	0.797903
ENSECAG00000018791	LSM2	251.446	265.691	182.434	243.939	291.025	280.762	361.571	235.502	193.27	218.436	205.753	221.066	297.786	275.959	249.519	221.533	266.157	232.769	282.86	-0.251	-1.19003	0.0577713	0.797903
ENSECAG00000019067	OSBPL7	541.945	621.357	385.258	733.214	577.033	757.403	614.726	839.393	227.271	673.072	484.545	627.516	638.862	428.212	324.528	463.358	342.895	482.074	534.291	-0.442	-1.35849	0.0580756	0.797903
ENSECAG00000019719	ENSECAG00000019719	16934.7	17323.9	13328.4	14819.5	19048.8	17320.2	28451.2	15815.2	17546.4	12275.5	14549.7	14345.2	22623.9	15337.6	20702.4	15248.5	16311.3	13054.2	16722	-0.293	-1.22519	0.0584788	0.797903
ENSECAG00000020450	ZNF510	835.758	718.741	663.202	904.461	588.741	674.698	841.057	923.529	789.184	1101.34	1065.52	1036.29	958.949	607.11	805.196	681.508	989.83	939.981	754.293	0.285	1.21841	0.0578563	0.797903
ENSECAG00000020567	MTG2	1632.61	1689.41	1338.21	1662.14	1600.64	1969.68	2241.52	1861.61	1277.73	1705.3	1527.63	1483.86	1616.18	1686.21	1544.57	1652.19	1730.99	1553.07	1246.06	-0.217	-1.16231	0.0582259	0.797903
ENSECAG00000021986	HARS1	5573.84	5929.88	4595.2	5958.68	5383.97	7119.15	7520.9	5130.72	4985.64	4563.57	4793.89	3462.59	5259.13	6076.81	3947.91	5518.02	6867.62	5777.89	7437.55	-0.282	-1.21588	0.0584568	0.797903
ENSECAG00000023221	FBL	6624.35	7014.87	5871.16	7589.36	6032.92	6496.69	10781.7	7432.27	5395.44	5771.21	6019.34	5442.87	6111.82	8573.76	6055.81	5252.52	6484.89	6433.59	6478.04	-0.262	-1.19914	0.0580992	0.797903
ENSECAG00000030861	ENSECAG00000030861	26.639	50.8094	25.7554	26.5607	31.7786	30.4702	25.7067	20.0511	17.8953	16.6533	21.0049	22.4944	45.9141	11.419	27.5542	28.7485	15.542	24.1673	36.9751	-0.538	-1.45196	0.0584356	0.797903
ENSECAG00000031302	ENSECAG00000031302	3.706	3.17559	0	1.39793	0	4.35289	0	2.35895	3.57907	9.15933	1.43215	5.42969	6.55916	5.7095	3.06158	0	1.94275	1.90794	16.6388	1.582	2.99385	0.0583532	0.797903
ENSECAG00000031782	ENSECAG00000031782	7.902	14.8194	8.58514	14.6783	5.01768	4.35289	15.0887	9.82896	3.57907	4.16333	10.9798	4.65402	13.1183	0	7.65396	3.38218	7.77099	12.7196	1.84876	-0.844	-1.79502	0.0579621	0.797903
ENSECAG00000038375	NEBL	3149.95	3328.02	6107.25	2159.8	2505.49	1686.75	1437.9	1810.1	5236.17	3904.37	4301.23	3790.7	2316.7	2681.56	2095.65	4036.63	3295.87	4317.04	1687.91	0.576	1.49071	0.0583085	0.797903
ENSECAG00000040546	MARCKSL1	3091.56	2536.24	3379.33	3628.33	2918.62	4065.6	4151.64	3856.49	2591.24	2638.17	3441.46	3256.26	2610.55	3104.06	3617.26	2266.06	2354.61	2368.39	2863.72	-0.274	-1.20916	0.0585246	0.798019
ENSECAG00000006414	ENSECAG00000006414	413.404	432.938	319.796	446.639	451.591	585.464	542.636	405.74	291.694	407.174	361.38	420.413	385.679	308.313	425.56	360.202	429.347	365.689	501.013	-0.275	-1.20999	0.0586858	0.798179
ENSECAG00000013350	HOMER1	80.528	53.985	129.85	58.7131	61.8847	67.4698	27.3833	38.1364	134.215	102.696	49.1706	148.153	36.7313	144.641	185.226	55.8059	79.6527	59.1463	16.6388	0.769	1.70409	0.058669	0.798179
ENSECAG00000016282	NAALADL2	228.63	100.56	388.478	199.904	316.114	87.0578	134.122	169.058	549.386	233.424	339.898	264.503	141.678	106.577	342.897	251.972	234.101	94.7612	160.842	0.683	1.60547	0.0585797	0.798179
ENSECAG00000026845	RNF126	3470.32	3471.98	2984.41	3431.22	3774.97	4587.95	4827.28	3173.97	3298.11	2899.62	3081.04	2696.23	2882.09	3469.47	4122.42	3554.67	3831.1	2853.65	3525.58	-0.248	-1.18756	0.0586839	0.798179
ENSECAG00000001072	TYMP	969.194	715.566	602.033	1186.84	941.651	1915.27	1375.87	848.829	864.344	593.691	817.282	837.723	854.003	730.816	1365.47	1163.47	1024.8	616.902	990.934	-0.428	-1.34537	0.0587791	0.798432
ENSECAG00000015929	DYNC1H1	41584.3	36706.6	52157.9	36289.6	40854	37141.1	27423.5	42534.2	54292.6	41276.7	42878.7	46168.6	35848.4	45114.6	40445	43080.5	45225.2	40540.6	40539.5	0.224	1.16797	0.0587496	0.798432
ENSECAG00000006049	ENSECAG00000006049	2.311	1.05853	3.21943	0	0	4.35289	0.558842	1.17948	1.78953	4.44089	3.34169	4.65402	0	3.80633	1.53079	3.38218	3.8855	2.54393	1.84876	1.505	2.83825	0.0588905	0.798929
ENSECAG00000016779	MRPL27	170.477	136.55	147.02	139.793	173.946	204.586	364.365	147.828	148.531	142.386	123.165	151.256	192.839	176.994	176.041	142.051	202.046	129.104	170.086	-0.377	-1.29864	0.0588688	0.798929
ENSECAG00000003539	GATB	657.268	685.927	588.082	773.754	653.971	735.639	767.849	715.548	506.438	630.606	627.761	650.011	752.992	599.497	696.51	520.855	712.017	634.71	578.661	-0.194	-1.14393	0.0599085	0.799041
ENSECAG00000004371	RPP38	662.108	820.36	451.793	664.716	729.236	709.521	1036.65	555.533	484.963	608.402	630.147	604.246	763.486	563.337	639.871	725.477	653.735	721.839	554.627	-0.246	-1.18591	0.0596524	0.799041
ENSECAG00000009291	ENKD1	58.178	56.1021	38.6331	87.3707	58.5396	58.764	72.6495	79.418	59.0546	56.0662	50.1254	53.5212	81.3336	43.7728	39.8006	54.1148	46.626	52.1505	59.1602	-0.375	-1.29684	0.0593725	0.799041
ENSECAG00000011279	TMEM19	1360.08	1077.58	1937.02	1157.49	1296.23	1220.99	975.738	1394.93	1573	1601.22	1503.76	1372.93	1122.93	1627.21	1216.98	1173.61	1583.34	1361.64	1284.89	0.253	1.19168	0.0597735	0.799041
ENSECAG00000013506	UBL4A	1138.67	1185.55	1118.21	1037.26	1272.82	1301.51	1626.23	1198.35	1046.88	1041.94	1135.22	1030.09	1057.34	858.328	1296.58	1072.15	1308.44	836.952	1072.28	-0.234	-1.17609	0.0596639	0.799041
ENSECAG00000013823	SCRIB	12737.5	12052.4	11146.7	13125.2	12527.5	14521.2	17447	14693.1	12832.7	10665.9	11830.5	12356.4	11176.8	9894.56	13694.5	12974	13837.2	11778.4	12721.3	-0.205	-1.15269	0.0593781	0.799041
ENSECAG00000013992	FCRL4	2.957	0	0	0	0	0	0	1.57263	0	0.277556	0	11.635	1.31183	0	36.739	1.69109	0	0	0	3.475	11.1193	0.0598671	0.799041
ENSECAG00000015915	ENSECAG00000015915	128.938	47.6338	647.105	140.492	18.3982	10.8822	7.26495	154.904	5.3686	66.0582	38.6681	46.5402	40.6668	72.3203	322.997	206.313	51.4828	281.104	162.691	1.581	2.99177	0.0590566	0.799041
ENSECAG00000015924	CTCF	2181.84	1977.33	2309.4	2087.11	2042.2	1823.86	1945.89	2627.87	2124.18	2250.14	2425.11	2427.84	1856.24	2196.25	1986.97	2208.56	2500.32	2365.22	2118.68	0.16	1.11729	0.0598629	0.799041
ENSECAG00000016128	RPS18	49064.1	50817.9	35165.8	46763.6	54291.3	56883.6	76203.7	46115.5	50110.5	37417.8	44877	40892.5	60845.4	39555.4	61871.5	45082.7	52349.3	38967.2	44943.3	-0.276	-1.21083	0.0598759	0.799041
ENSECAG00000017154	RPL10	105489	99594.9	84816.9	103523	107460	117609	186330	84802.7	113177	69362.5	94157.9	81491.8	120128	92054.2	129554	103770	118137	87260.5	105566	-0.29	-1.22264	0.0594934	0.799041
ENSECAG00000017921	SUSD1	344.508	263.574	713.64	216.679	301.061	195.88	178.271	165.52	608.441	355.549	411.983	482.466	215.14	285.475	306.158	473.505	479.859	340.886	207.061	0.603	1.51887	0.0592601	0.799041
ENSECAG00000019879	ISCU	1219.91	1181.32	1174.02	1140.01	1167.45	1329.81	1712.29	1183.8	1472.79	1016.96	1018.26	1126.27	1275.1	1105.74	1247.59	1188.83	1148.16	1096.43	1373.63	-0.2	-1.1487	0.0594913	0.799041
ENSECAG00000020160	GNA12	993.985	798.131	872.465	842.952	883.112	783.521	662.787	1321.41	1095.19	751.065	1110.4	1099.9	1160.97	845.006	1249.13	1258.17	1004.4	1210.27	942.866	0.303	1.23371	0.0595757	0.799041
ENSECAG00000020788	MECOM	203.755	230.759	218.921	315.932	210.743	198.057	230.802	167.486	139.584	183.742	189.522	172.974	247.936	192.22	159.202	231.679	157.363	250.577	170.086	-0.316	-1.24487	0.0591565	0.799041
ENSECAG00000021177	CDK2	605.453	884.931	397.063	427.068	724.218	698.639	973.503	706.113	574.44	618.394	565.223	391.713	1004.86	540.499	525.061	574.97	333.181	436.919	521.349	-0.439	-1.35566	0.0595813	0.799041
ENSECAG00000021482	TAF6L	300.823	350.373	231.799	273.994	377.999	356.937	472.78	321.21	264.851	317.246	255.878	312.595	270.237	325.441	336.774	228.297	263.242	249.941	205.212	-0.309	-1.23885	0.0593793	0.799041
ENSECAG00000022163	AP4E1	987.597	1018.31	1355.38	924.731	906.528	742.168	553.812	801.65	1320.68	1195.99	1140.95	1123.17	928.777	1130.48	855.712	947.009	1027.71	1110.42	693.284	0.332	1.25876	0.059338	0.799041
ENSECAG00000022604	NPRL2	2420.93	2537.29	2065.8	2476.43	2662.72	2901.2	3140.69	2484.37	2186.81	2216	2406.02	2387.51	2491.17	2456.99	2770.73	1877.11	2492.55	1860.25	2163.05	-0.214	-1.1599	0.0596896	0.799041
ENSECAG00000027851	ENSECAG00000027851	43.99	51.8679	52.584	44.0348	58.5396	63.1169	60.3549	70.3754	21.4744	48.5722	41.5324	63.6049	31.484	28.5475	58.1701	23.6752	29.1412	31.7991	12.9413	-0.512	-1.42603	0.0594392	0.799041
ENSECAG00000030432	AGRN	8057.53	9075.83	6120.13	12393.4	7673.71	11905.2	6979.38	8542.15	5436.6	7431.27	7252.9	5523.54	10175.9	6133.9	7056.95	9035.48	6712.2	6733.14	10854.1	-0.355	-1.27899	0.059049	0.799041
ENSECAG00000031193	ENSECAG00000031193	61.386	75.1556	20.3897	67.7996	55.1945	139.293	128.534	28.3074	17.8953	47.7396	41.0551	44.9888	82.6454	24.7412	39.8006	65.9524	59.2538	73.7739	92.4378	-0.656	-1.57571	0.0592837	0.799041
ENSECAG00000032524	ENSECAG00000032524	20.712	17.995	23.6091	19.571	20.0707	10.8822	3.35305	10.2221	23.2639	23.3147	20.5275	20.9431	39.355	13.3222	32.1466	42.2772	15.542	21.6234	14.7901	0.703	1.62789	0.0592463	0.799041
ENSECAG00000032577	ENSECAG00000032577	0.968	3.17559	1.07314	2.0969	0	4.35289	1.11768	0.786317	0	0	1.90954	0	1.31183	0	0	0	0.971374	0.635981	0	-2.264	-4.80321	0.0597263	0.799041
ENSECAG00000032798	RAB10	3516.64	3688.97	4110.13	3015.34	3400.31	2642.21	3020.54	3095.73	4606.26	3798.63	3868.72	3798.45	3391.09	4068.97	3413.66	3279.02	3741.73	3436.84	2922.88	0.219	1.16393	0.0599065	0.799041
ENSECAG00000033414	ENSECAG00000033414	1.682	0	2.14628	0.698965	0	0	0	0.786317	3.57907	1.66533	1.43215	0.775669	6.55916	3.80633	4.59237	1.69109	0	2.54393	0	2.005	4.01389	0.0597465	0.799041
ENSECAG00000038154	ENSECAG00000038154	1234.46	1032.07	1003.39	1134.42	1214.28	1493.04	2368.37	1366.62	1073.72	1135.2	931.377	1087.49	1061.27	1351.25	1258.31	1236.19	1421.12	1053.82	998.329	-0.325	-1.25266	0.0590922	0.799041
ENSECAG00000000392	DCAF1	2576.41	2391.22	3032.7	2462.45	2682.79	2254.8	1455.22	2751.72	2941.99	2762.51	2654.73	2645.03	2501.66	2611.14	2443.14	2577.22	2889.84	2490.5	2826.75	0.222	1.16635	0.0601472	0.799358
ENSECAG00000007668	ENSECAG00000007668	25.444	6.35118	18.2434	17.4741	8.3628	10.8822	19.5595	45.9995	3.57907	36.3598	23.3918	39.5591	10.4947	3.80633	151.548	25.3663	7.77099	8.90374	20.3363	1.117	2.16895	0.0603063	0.799358
ENSECAG00000008154	PAQR5	215.097	196.886	214.628	83.1769	367.963	80.5285	129.651	111.264	309.589	124.067	329.873	264.503	171.85	121.803	413.314	397.406	177.761	229.589	147.901	0.69	1.61328	0.0601818	0.799358
ENSECAG00000011700	PLCB3	5471.62	6356.47	4537.25	5673.5	5482.65	5959.11	6216	6099.85	4751.21	4903.02	4731.36	4645.48	5360.15	5163.29	5391.45	5563.68	5669.91	5815.41	6169.3	-0.167	-1.12272	0.0600134	0.799358
ENSECAG00000016543	ENSECAG00000016543	56.53	21.1706	38.6331	44.0348	15.053	8.70578	63.708	84.5291	28.6325	53.8458	39.1455	42.6618	32.7958	30.4507	422.498	20.2931	14.5706	23.5313	33.2776	1.149	2.2176	0.0601642	0.799358
ENSECAG00000016724	PSMC2	7248.15	7471.1	6194.18	6666.03	8071.77	7698.09	9659.03	6725.37	8004.58	6165.62	6522.5	6102.19	7675.53	8185.52	7066.13	6945.3	7720.48	6612.3	6980.91	-0.174	-1.12818	0.0602137	0.799358
ENSECAG00000016939	ENSECAG00000016939	34776.3	38977.2	28764.5	32989.8	34304.2	37397.9	51807.5	33003.7	34666.8	29535.2	30255.2	29768.6	38490.5	35267.6	40021	30343.2	31644.5	35148.2	33588.2	-0.208	-1.15509	0.0599881	0.799358
ENSECAG00000020667	PRPF31	2557.97	2922.6	2203.16	2463.85	2689.48	2977.38	3424.58	2344.01	2469.55	2123.58	2282.85	1974.85	2464.93	2767.2	3026.37	2524.79	2593.57	2261.55	2529.1	-0.21	-1.15669	0.0600525	0.799358
ENSECAG00000021764	WDR90	2204.84	2302.3	1934.88	2070.33	2107.43	2605.21	2997.07	2340.08	1667.84	1977.31	1753.91	1797.23	2795.51	3111.68	1562.94	1922.77	2395.41	2084.11	2261.03	-0.276	-1.21083	0.0602768	0.799358
ENSECAG00000027909	ENSECAG00000027909	41.292	41.2826	21.4628	38.4431	65.2298	108.822	63.708	24.3758	34.0011	28.8658	32.4621	24.0457	36.7313	34.257	65.824	35.5128	53.4256	29.2551	5.54627	-0.709	-1.63467	0.060263	0.799358
ENSECAG00000002521	CNP	1305.86	1336.92	1018.41	1527.24	1215.95	1512.63	1772.09	1681.15	986.032	1242.34	1197.76	981.222	1499.42	1214.22	1169.52	1319.05	1000.52	1148.58	1682.37	-0.288	-1.22095	0.0605701	0.799383
ENSECAG00000004830	KATNAL1	216.571	173.599	253.262	276.091	202.38	171.939	152.005	156.87	261.272	258.959	221.029	285.446	220.388	228.38	225.026	226.606	173.876	202.242	208.91	0.268	1.20414	0.0604973	0.799383
ENSECAG00000008739	AOC3	744.504	513.387	801.637	768.163	419.813	500.583	495.693	1212.11	612.02	1393.33	648.288	763.259	613.937	1101.93	382.698	629.085	372.036	780.985	1392.11	0.502	1.41618	0.0604806	0.799383
ENSECAG00000011091	ERI1	460.706	405.417	599.887	245.337	421.485	219.821	417.455	403.774	824.974	484.057	481.204	522.025	497.184	378.73	445.46	652.76	494.429	458.543	340.171	0.43	1.34723	0.0605104	0.799383
ENSECAG00000018940	TMEM219	424.302	406.475	382.039	462.016	421.485	426.583	737.672	531.943	338.222	338.895	448.741	395.591	469.636	473.888	413.314	268.883	291.412	355.514	475.131	-0.339	-1.26488	0.0604969	0.799383
ENSECAG00000029020	ENSECAG00000029020	1184.29	1067	930.414	1572.67	1192.54	1604.04	1673.17	1177.12	789.184	1262.32	854.041	1273.65	1118.99	831.684	1264.43	1202.36	1195.76	1133.95	1173.96	-0.311	-1.24057	0.0605647	0.799383
ENSECAG00000037429	DNAJC4	850.873	1122.04	697.542	733.913	874.749	1031.64	1317.75	665.617	876.871	650.868	785.775	684.916	754.303	812.652	962.868	963.92	875.208	662.057	843.033	-0.274	-1.20916	0.0604607	0.799383
ENSECAG00000001903	TMEM60	461.289	591.718	401.355	359.967	561.98	504.935	556.607	343.227	477.805	356.104	404.822	376.2	746.432	371.117	483.73	483.651	448.775	468.718	366.054	-0.266	-1.20247	0.060674	0.799734
ENSECAG00000013354	B4GALNT2	57.895	20.1121	57.9497	32.8514	86.9731	41.3525	8.38263	44.0337	44.7383	48.0171	104.547	302.511	35.4195	1.90317	122.463	3.38218	22.3416	33.707	31.4289	1.272	2.41496	0.0608192	0.799734
ENSECAG00000018307	TNIK	8.342	3.17559	15.024	8.38758	0	4.35289	2.79421	11.4016	10.7372	20.5391	8.11554	2.32701	6.55916	7.61267	32.1466	5.07326	0	6.35981	5.54627	1.117	2.16895	0.0608212	0.799734
ENSECAG00000021433	REX1BD	996.923	877.521	799.491	924.731	1127.31	1090.4	2299.64	919.991	923.399	781.319	800.574	849.358	684.776	1052.45	1138.91	1011.27	970.403	742.826	950.261	-0.391	-1.3113	0.0607963	0.799734
ENSECAG00000034245	EIF4EBP2	1066.28	797.073	1402.6	978.551	730.909	781.344	373.865	1240.02	1116.67	941.469	808.689	1402.41	1431.21	1313.18	1151.15	1401.91	865.494	1572.78	883.706	0.434	1.35097	0.0608146	0.799734
ENSECAG00000040914	C20orf204	56.434	37.0485	38.6331	53.1214	65.2298	108.822	118.475	66.0506	8.94766	60.7847	37.7134	51.1942	68.2153	51.3855	41.3314	60.8792	62.1679	24.8033	61.009	-0.659	-1.57899	0.0606553	0.799734
ENSECAG00000006312	LAMTOR4	2244.32	2176.34	1862.97	2166.79	2182.69	2474.62	4066.69	2271.67	2249.44	1895.15	1963	1874.02	2285.21	2350.41	2553.36	1926.15	2145.77	1655.46	2298	-0.29	-1.22264	0.0609913	0.800343
ENSECAG00000017988	FRMD7	1.872	1.05853	0	0.698965	3.34512	2.17645	6.7061	6.68369	0	0.555111	0	4.65402	1.31183	0	0	3.38218	0	1.27196	1.84876	-2.08	-4.22807	0.0611673	0.800343
ENSECAG00000018425	DTX2	1668.09	1269.18	1459.47	2273.73	1744.48	3142.79	1602.2	1701.2	1157.83	1161.02	1311.38	2083.45	1201.64	2637.79	1576.71	1753.66	1481.35	1282.77	1185.05	-0.396	-1.31585	0.0611437	0.800343
ENSECAG00000018888	RENBP	506.593	526.089	342.332	693.373	386.361	620.287	933.825	457.636	427.698	436.317	412.46	448.337	700.518	323.538	621.501	421.081	455.574	327.53	584.207	-0.407	-1.32593	0.0611662	0.800343
ENSECAG00000019803	GALK1	1277.13	1317.87	1271.67	1178.46	1736.12	1386.4	1528.99	1382.74	1245.51	1097.45	1252.66	751.624	1470.56	1202.8	1350.16	1253.1	1384.21	902.458	1275.64	-0.276	-1.21083	0.0609483	0.800343
ENSECAG00000023152	PI4KA	6221.6	5685.36	6134.08	5807	6497.9	5071.12	6257.35	6366.41	6771.59	6406.26	6345.87	6636.63	5715.65	5985.46	6724.77	5759.85	7458.21	6042.46	6322.75	0.142	1.10343	0.060989	0.800343
ENSECAG00000034647	ENSECAG00000034647	37.43	44.4582	40.7794	118.824	25.0884	45.7054	29.0598	50.3243	5.3686	17.7636	38.1908	17.0647	38.0431	30.4507	33.6774	21.9841	20.3989	33.707	62.8577	-0.786	-1.72429	0.0611299	0.800343
ENSECAG00000037302	ENSECAG00000037302	4692.59	3927.14	4862.41	4488.06	4659.75	5795.88	6390.36	5051.3	4119.5	3826.66	3693.52	3911.7	4740.96	5519.18	5411.35	4217.57	5186.17	3972.98	4692.14	-0.241	-1.18181	0.0610278	0.800343
ENSECAG00000004698	PTGR1	419.594	480.572	272.578	428.466	550.272	161.057	325.805	356.595	334.643	501.821	501.254	674.832	322.711	243.605	1010.32	470.122	334.153	267.748	316.137	0.549	1.46307	0.0612956	0.800788
ENSECAG00000006452	YWHAG	3335.46	2837.92	4038.23	3278.15	3126.01	2437.62	2377.87	3954.78	4171.4	3135.27	3624.78	3395.1	2367.86	4017.58	2689.6	3448.13	3402.72	3758.65	3976.68	0.273	1.20832	0.0612855	0.800788
ENSECAG00000019062	RAB5A	2790.48	2433.56	3038.07	2635.8	2855.06	2132.92	2248.22	2447.02	4042.55	2593.2	2796.04	2921.95	2989.66	2788.14	2789.1	3055.8	2740.25	2781.78	2939.52	0.202	1.15029	0.0613137	0.800788
ENSECAG00000002280	ENSECAG00000002280	1474.44	1534.87	1541.03	1321.74	1493.6	1279.75	917.619	1508.55	1936.27	1468.27	1482.28	1476.87	1342	1414.05	1619.58	1745.2	1388.09	1550.52	1519.68	0.222	1.16635	0.0615267	0.800833
ENSECAG00000008468	COASY	1718.77	1566.62	1692.35	1766.29	1925.12	1780.33	2238.72	1714.17	1598.05	1610.66	1603.53	1512.56	1759.17	1722.37	1671.62	1655.58	1922.35	1449.4	1748.92	-0.168	-1.1235	0.0614817	0.800833
ENSECAG00000009256	CPE	1923.71	2732.06	1658	1838.98	1184.17	2215.62	4125.37	2502.45	2453.45	1496.86	1883.76	1106.88	1734.24	2240.03	884.797	1067.08	933.491	2127.36	2442.21	-0.527	-1.44093	0.0618738	0.800833
ENSECAG00000013025	NHSL1	2247.77	2375.34	2337.3	2325.46	2247.92	2113.33	1563.08	2156.47	2235.13	2443.04	2880.54	2410.78	1658.16	2034.48	2715.62	2394.58	2513.92	2218.94	1835.82	0.215	1.1607	0.0614327	0.800833
ENSECAG00000013452	BRMS1L	367.13	263.574	399.209	387.227	326.149	265.526	377.218	341.262	438.435	472.677	368.541	449.113	330.582	369.214	284.727	363.584	413.805	421.02	336.474	0.261	1.19831	0.0616341	0.800833
ENSECAG00000018735	MORN2	55.382	47.6338	45.072	62.9069	55.1945	89.2343	96.6797	48.3585	34.0011	56.8989	44.8741	46.5402	66.9034	55.1918	45.9237	38.895	54.397	30.5271	77.6478	-0.453	-1.36888	0.0618753	0.800833
ENSECAG00000018955	DRP2	20.2	25.4047	40.7794	8.38758	33.4512	0	1.67653	18.4784	44.7383	26.0902	32.4621	16.2891	6.55916	13.3222	15.3079	8.45544	24.2844	14.6276	33.2776	1.053	2.07484	0.061571	0.800833
ENSECAG00000019655	SVBP	22.309	17.995	24.6823	21.6679	23.4158	32.6467	45.825	19.6579	16.1058	20.5391	17.1858	36.4565	34.1076	19.0317	13.7771	11.8376	15.542	8.90374	22.1851	-0.623	-1.54007	0.0618793	0.800833
ENSECAG00000020060	TMEM205	1911.8	2014.38	1456.25	2156.31	2254.61	2374.5	3088.16	1499.11	2118.81	1441.62	1872.3	1638.99	1734.24	1168.54	2412.53	2107.1	1968.98	1373.72	1732.29	-0.338	-1.264	0.0617774	0.800833
ENSECAG00000020473	CTIF	3053.3	3260.27	3471.62	2180.07	2930.33	1732.45	1595.49	2657.36	5765.87	2477.74	3267.22	3733.3	2462.31	1971.68	2685.01	4253.09	3543.57	2751.26	4220.71	0.456	1.37173	0.0617059	0.800833
ENSECAG00000020665	RPL3	143779	165709	119732	139158	163372	156658	208484	129755	159213	94763	137797	135418	132684	125854	173425	119027	134731	134682	157564	-0.25	-1.18921	0.0614361	0.800833
ENSECAG00000021560	ULK4	908.082	637.235	1118.21	799.616	866.386	565.876	705.259	831.923	1356.47	776.323	865.021	1194.53	985.186	765.073	786.827	916.57	969.431	1051.91	1153.62	0.319	1.24747	0.061383	0.800833
ENSECAG00000029973	SMNDC1	744.585	540.908	926.122	698.266	650.626	639.875	559.96	529.191	875.081	1140.48	749.016	908.309	928.777	757.46	615.378	613.865	643.05	1108.52	517.652	0.365	1.28788	0.0617696	0.800833
ENSECAG00000033069	ENSECAG00000033069	47.372	27.5218	50.4377	18.1731	58.5396	19.588	42.472	34.9911	55.4755	52.1805	44.8741	50.4185	65.5916	39.9665	42.8622	62.5703	104.908	45.1547	36.9751	0.555	1.46917	0.0617481	0.800833
ENSECAG00000042818	ENSECAG00000042818	555.4	471.046	559.107	622.778	401.414	483.171	384.483	496.166	567.282	572.875	544.218	771.791	696.583	508.145	497.507	556.368	602.252	712.935	549.081	0.261	1.19831	0.0618213	0.800833
ENSECAG00000010177	SPOUT1	423.119	481.631	356.283	420.777	454.936	467.936	583.99	471.79	295.273	422.44	421.053	378.527	428.969	405.374	445.46	361.893	475.002	369.505	375.298	-0.216	-1.16151	0.0619403	0.801106
ENSECAG00000024359	SLC45A2	3173.31	2910.96	2757.98	3230.62	3492.31	3689.08	4796.54	2892.47	2868.62	3140.82	3347.42	2997.96	3476.35	2529.31	2819.72	3219.83	3260.9	2604.98	3083.73	-0.222	-1.16635	0.0619754	0.801106
ENSECAG00000016448	RAB33A	11.937	26.4632	0	0.698965	15.053	10.8822	79.9144	15.3332	3.57907	5.27356	11.4572	1.55134	15.742	13.3222	0	11.8376	0	1.90794	1.84876	-1.705	-3.26029	0.0620161	0.801147
ENSECAG00000000482	BCL7C	1315.32	1445.95	1153.63	1316.85	1391.57	1440.81	2185.63	1181.83	1207.93	1164.07	1209.69	1193.76	1073.08	1391.21	1483.34	1192.22	1135.54	1190.56	1318.16	-0.246	-1.18591	0.0620907	0.801627
ENSECAG00000007084	RAB11FIP5	16494.9	14953.8	23032.9	7483.82	18787.9	7582.74	9691.44	9400.42	32211.6	12170.3	17772.1	21395.3	16617	9603.38	22591.4	28787.4	14939.7	13215.1	16672.1	0.561	1.47529	0.0621824	0.802325
ENSECAG00000007213	SEC16B	19.71	13.7609	10.7314	9.08655	18.3982	13.0587	16.2064	24.769	10.7372	46.6293	32.4621	53.5212	9.18282	15.2253	1.53079	6.76435	18.4561	20.9874	33.2776	0.931	1.9066	0.0624067	0.803091
ENSECAG00000009934	KCNH3	194.807	293.213	183.507	329.213	133.805	182.821	278.303	220.169	105.582	172.64	188.089	123.331	229.571	163.672	96.4398	140.36	156.391	191.43	317.986	-0.483	-1.39765	0.0623383	0.803091
ENSECAG00000016744	PTGES2	673.776	764.258	627.788	766.066	556.962	757.403	896.941	769.804	556.545	550.115	710.825	595.714	598.195	751.751	650.586	669.671	540.084	623.898	741.351	-0.225	-1.16878	0.0623573	0.803091
ENSECAG00000022320	MGST3	718.929	600.186	558.034	784.239	966.74	1062.11	996.415	555.533	617.389	590.916	550.424	587.957	718.884	738.429	1031.75	788.047	532.313	532.952	728.41	-0.337	-1.26313	0.0623098	0.803091
ENSECAG00000026834	TMEM167A	867.316	815.068	1098.9	643.048	633.9	557.17	745.495	621.19	1070.14	1233.73	897.483	919.168	1365.62	820.265	754.68	667.98	669.277	1418.24	680.343	0.407	1.32593	0.0624297	0.803091
ENSECAG00000002756	AAK1	2309.6	2095.89	3256.99	1360.89	2418.52	1275.4	786.85	995.477	5461.65	2206.29	1883.76	3312.11	2020.22	1286.54	2744.71	3703.48	3105.48	1961.37	1697.16	0.624	1.54114	0.062618	0.803579
ENSECAG00000012126	RASAL2	1129.37	979.14	1397.23	1377.66	700.803	870.578	809.762	764.693	1247.3	1246.5	1193.46	1172.81	742.497	1278.93	936.844	1412.06	1616.37	1624.3	957.656	0.373	1.29504	0.0625926	0.803579
ENSECAG00000026969	RIMKLB	1170.13	1043.71	1182.6	1142.81	1266.13	955.46	1046.15	758.01	1122.04	1285.36	1320.45	1430.33	952.39	917.326	1151.15	1386.69	1675.62	1168.93	1257.15	0.272	1.20748	0.062589	0.803579
ENSECAG00000040558	ENSECAG00000040558	0.797	1.05853	1.07314	0.698965	0	6.52934	0	2.35895	0	0	0	0	2.62366	0	0	0	0	0	0	-3.366	-10.3102	0.0625104	0.803579
ENSECAG00000000280	BCO1	36.331	37.0485	53.6571	22.3669	23.4158	36.9996	12.2945	28.3074	59.0546	44.4089	40.1003	41.8861	24.9248	32.3538	48.9853	23.6752	19.4275	29.2551	75.799	0.586	1.50108	0.0630186	0.804262
ENSECAG00000000862	HS3ST6	249.284	214.881	236.091	366.957	277.645	354.761	347.041	164.34	170.006	164.868	246.33	134.191	177.097	216.961	114.809	233.37	435.176	268.384	364.205	-0.478	-1.39281	0.063253	0.804262
ENSECAG00000001900	ENSECAG00000001900	225.63	328.144	183.507	130.008	235.831	291.644	428.632	266.168	220.113	230.371	203.366	161.339	178.409	228.38	78.0703	182.637	359.408	170.443	184.876	-0.456	-1.37173	0.0630305	0.804262
ENSECAG00000006330	AK8	199.74	300.622	196.385	171.945	240.849	313.408	194.477	145.862	216.533	121.847	200.979	146.602	246.624	102.771	260.234	192.784	213.702	118.929	210.758	-0.421	-1.33886	0.0633385	0.804262
ENSECAG00000006577	TBCK	1949.58	2064.13	1865.12	1444.76	2022.13	1257.99	1562.52	1694.12	3085.15	1960.1	1969.21	2058.63	1898.22	1634.82	1726.73	2467.3	2598.43	2021.15	1761.87	0.301	1.232	0.0637793	0.804262
ENSECAG00000006963	NACC2	1284.94	1243.77	1260.94	818.488	1184.17	1125.22	1350.72	1365.44	1023.61	1600.66	1404.47	1255.81	1256.73	1063.87	1204.73	1425.59	1764.99	1524.45	1255.31	0.235	1.17691	0.0629391	0.804262
ENSECAG00000007554	GEMIN2	416.451	476.338	331.601	495.566	463.299	472.289	610.256	423.825	279.167	443.534	348.968	369.994	467.012	395.859	502.1	280.721	377.865	428.652	329.079	-0.297	-1.22859	0.0634378	0.804262
ENSECAG00000008013	NMB	29.066	41.2826	24.6823	34.9483	51.8494	23.9409	52.5312	27.5211	19.6849	20.2616	22.9145	6.20535	17.0538	53.2887	21.4311	25.3663	19.4275	33.071	27.7314	-0.638	-1.55617	0.0630107	0.804262
ENSECAG00000008582	GPATCH2L	418.35	363.076	447.5	474.597	362.946	335.173	191.683	498.525	508.227	428.546	482.158	376.2	423.722	411.084	368.921	441.374	458.489	490.342	467.735	0.315	1.24401	0.06381	0.804262
ENSECAG00000008941	UBXN4	3907.06	3781.07	3846.14	3440.31	4159.66	3275.55	3653.15	3790.44	4409.41	3624.6	4041.54	4197.92	3684.94	3705.46	4500.53	4327.49	3872.87	3749.11	4266.93	0.145	1.10573	0.0630605	0.804262
ENSECAG00000010518	GOLGA3	2384.72	2053.55	3180.79	2029.79	2155.93	1900.04	1311.04	2258.7	3797.39	2151.06	2889.13	2732.68	1853.62	2335.19	1927.27	3071.02	2811.16	2109.55	2357.16	0.353	1.27721	0.0634808	0.804262
ENSECAG00000011837	SH3BGRL3	8020.81	8064.93	5923.75	8657.38	8493.26	11032.4	12453.8	7260.06	8038.58	6635.24	8742.82	7974.66	6877.93	7970.46	9120.45	6322.98	7626.26	5934.34	7245.28	-0.285	-1.21841	0.0627279	0.804262
ENSECAG00000014055	SEC22B	2015.4	1816.44	2478.96	1798.44	1911.74	1564.86	1785.5	1598.58	2766.62	2415.29	2140.11	2312.27	1986.11	2112.51	1994.62	1924.46	2161.31	2058.04	1451.27	0.252	1.19086	0.0639723	0.804262
ENSECAG00000014826	CRELD1	478.044	496.45	348.771	541.698	396.397	633.346	742.142	498.132	431.277	524.303	429.169	463.85	533.916	376.827	434.745	444.756	453.632	378.409	476.979	-0.282	-1.21588	0.0631081	0.804262
ENSECAG00000015317	REEP2	17.273	23.2876	15.024	33.5503	21.7433	32.6467	10.0592	31.0595	17.8953	16.0982	14.7989	10.0837	7.87099	9.51583	9.18475	1.69109	10.6851	23.5313	22.1851	-0.741	-1.67133	0.0639153	0.804262
ENSECAG00000016316	SMCR8	1181.61	1137.92	1620.44	861.824	1200.9	792.226	283.333	1314.72	1850.38	1220.41	1141.9	1317.09	1094.07	902.101	1094.52	1691.09	1342.44	1179.75	1223.88	0.481	1.39571	0.0639795	0.804262
ENSECAG00000016627	EFHC2	314.092	283.686	360.576	351.579	292.698	376.525	402.366	367.21	275.588	334.454	339.898	321.127	289.915	306.41	246.457	287.485	245.758	259.48	312.44	-0.218	-1.16312	0.0629188	0.804262
ENSECAG00000017002	LARP1	22829.2	24427.7	24899	20486	22847.2	17291.9	17827.1	22607.8	27277.8	23181.4	24665	21688.5	21668.8	19928.1	20936.6	24040.5	26046.4	24532.3	26574	0.198	1.14711	0.0629215	0.804262
ENSECAG00000018550	DOK4	254.552	205.355	262.92	202.001	269.282	150.175	215.154	244.938	268.43	188.46	365.676	286.998	318.775	152.253	316.874	312.851	274.899	247.397	299.499	0.353	1.27721	0.0634983	0.804262
ENSECAG00000019392	BLOC1S1	803.783	861.643	610.618	745.097	1035.31	996.812	1522.84	594.062	783.815	708.322	857.86	764.034	734.626	597.594	841.935	733.932	755.729	501.153	822.697	-0.351	-1.27544	0.0631877	0.804262
ENSECAG00000020354	L2HGDH	348.721	433.997	404.575	405.4	401.414	463.583	285.009	264.202	263.061	333.344	294.069	328.108	385.679	361.602	295.443	370.348	406.034	337.07	244.036	-0.281	-1.21504	0.0637966	0.804262
ENSECAG00000020767	IL7	141.916	116.438	120.192	96.4572	80.2829	54.4112	148.093	164.34	230.85	235.367	236.305	245.887	216.452	55.1918	176.041	138.669	59.2538	69.322	110.925	0.668	1.58887	0.0639887	0.804262
ENSECAG00000021300	CFLAR	1639.65	1549.69	2354.47	1376.26	1607.33	1077.34	777.908	1403.97	2872.2	1578.46	1609.74	2005.88	1391.85	1469.24	1660.91	2044.53	1754.3	1528.26	1451.27	0.387	1.30767	0.0634547	0.804262
ENSECAG00000021441	BRCC3	490.338	508.094	563.4	447.338	463.299	287.291	299.539	379.398	828.554	434.097	585.273	649.235	463.077	452.954	482.199	683.2	500.258	443.915	354.961	0.382	1.30315	0.0636862	0.804262
ENSECAG00000021466	SIDT2	13491.2	13204.1	15402.8	9786.21	13306.9	10427.4	11230.5	13626.9	18534.2	14666.6	13524.3	13502.9	10738.7	12981.5	10821.2	15821.8	15145.7	14417.1	15703.3	0.257	1.19499	0.0637537	0.804262
ENSECAG00000022321	PEAK1	1266.95	1513.7	1614.01	1395.13	909.873	818.344	445.956	1254.96	1707.21	1561.53	1397.78	1287.61	985.186	1081	1238.41	1565.95	1499.8	1696.8	831.941	0.44	1.3566	0.0638349	0.804262
ENSECAG00000023223	SIRT2	3910.56	4292.34	3145.38	3965.93	4030.87	4435.6	5635.36	3508.55	4574.05	3513.02	3507.34	3537.83	3459.3	3305.8	3791.77	3784.65	4150.68	3471.82	4279.87	-0.208	-1.15509	0.0631592	0.804262
ENSECAG00000023996	DCUN1D4	145.694	159.838	159.898	174.741	97.0085	128.41	95.0031	94.7512	164.637	221.489	155.627	162.115	95.7637	176.994	182.164	116.685	137.935	216.234	83.1941	0.418	1.33607	0.0634369	0.804262
ENSECAG00000024243	GNAS	21543	21591.9	20018.4	21630.9	23412.5	25373	26774.7	21528.2	19792.2	19705.9	22700.1	17508.4	21659.7	22702.9	22334.2	18397.3	21018.6	18577.7	23046.6	-0.173	-1.1274	0.0637968	0.804262
ENSECAG00000025103	PACSIN3	3127.76	3836.11	2571.25	2994.37	3542.48	3456.2	4124.81	2982.5	2625.24	1922.91	2793.18	2369.67	3574.74	2647.3	4247.95	3463.35	2918.98	2963.67	3264.9	-0.282	-1.21588	0.0636997	0.804262
ENSECAG00000025128	PIWIL2	21.11	2.11706	27.9017	2.79586	5.01768	17.4116	9.50031	18.8716	48.3174	36.9149	65.4017	12.4107	68.2153	24.7412	3.06158	3.38218	10.6851	13.9916	9.24378	1.306	2.47255	0.0629191	0.804262
ENSECAG00000039095	ENSECAG00000039095	1.535	2.11706	3.21943	1.39793	0	4.35289	7.26495	0.393158	0	0.832667	1.43215	0.775669	2.62366	0	0	0	1.94275	1.27196	0	-1.726	-3.30809	0.0638687	0.804262
ENSECAG00000040433	ENSECAG00000040433	1.318	0	0	0	1.67256	0	1.11768	0	1.78953	1.11022	0.954769	2.32701	1.31183	0	4.59237	3.38218	2.91412	2.54393	0	2.074	4.21052	0.0634952	0.804262
ENSECAG00000042379	MRPS36	461.668	477.397	353.064	520.03	490.06	544.112	587.902	425.791	406.224	414.946	383.34	444.459	505.055	565.24	499.038	412.625	401.178	422.928	456.643	-0.215	-1.1607	0.0633561	0.804262
ENSECAG00000042815	ENSECAG00000042815	1.367	4.23412	1.07314	0.698965	3.34512	2.17645	2.23537	0.786317	1.78953	0.555111	0	0	1.31183	1.90317	1.53079	1.69109	0	1.27196	0	-1.77	-3.41054	0.0636709	0.804262
ENSECAG00000007147	CAPRIN1	8338.29	8389.9	8603.38	7982.88	8635.43	7656.74	6506.04	7961.07	9078.3	8131.27	8651.16	9020.26	7424.97	8893.5	9350.07	8634.69	8826.88	8908.83	7433.85	0.15	1.10957	0.0641107	0.804484
ENSECAG00000008709	LMOD3	33.93	17.995	27.9017	18.1731	55.1945	30.4702	13.9711	22.0169	82.3185	28.8658	40.5777	46.5402	20.9893	43.7728	39.8006	38.895	33.0267	29.8911	20.3363	0.623	1.54007	0.0641624	0.804484
ENSECAG00000012128	CD86	5.048	1.05853	3.21943	6.29069	0	2.17645	2.79421	3.93158	5.3686	3.33067	4.29646	0.775669	0	9.51583	32.1466	5.07326	3.8855	6.9958	0	1.605	3.04196	0.0641643	0.804484
ENSECAG00000018591	ENSECAG00000018591	73.776	78.3312	49.3645	78.9831	90.3182	65.2934	181.624	70.7685	68.0022	60.2296	66.8338	77.5669	57.7206	62.8045	73.478	94.7009	70.9103	49.6066	31.4289	-0.487	-1.40153	0.0641465	0.804484
ENSECAG00000040031	CCL22	4.526	1.05853	0	2.79586	0	0	3.35305	0.393158	1.78953	2.22044	5.25123	0	1.31183	5.7095	55.1085	0	0	0.635981	1.84876	2.461	5.50598	0.0641945	0.804484
ENSECAG00000034826	BOLA1	337.72	347.198	310.138	336.901	386.361	313.408	513.017	302.732	354.327	246.469	345.626	254.42	373.872	342.57	309.22	317.925	372.036	262.66	390.088	-0.254	-1.19251	0.064239	0.80457
ENSECAG00000023893	SERPINB5	52085.3	51841.5	71010.9	41981.2	51991.5	34165.8	37943.7	47575.3	78800.3	47215.3	67354.6	53053.5	45159.8	51570.1	48723.6	45388.8	58096.9	52960.7	52702.5	0.304	1.23456	0.0643456	0.805432
ENSECAG00000000138	ACVR2A	815.13	875.404	930.414	628.37	781.086	655.11	628.138	459.995	756.972	1207.92	983.889	735.335	979.938	776.492	1034.81	788.047	1014.11	1066.54	369.751	0.393	1.31312	0.0644183	0.80587
ENSECAG00000023809	PHKA1	3968.8	3552.42	4208.86	2709.89	4196.45	3597.67	2069.39	4003.93	7031.07	4371.5	3518.8	4348.4	2876.85	3939.55	3960.16	5861.31	3817.5	3632.73	3741.88	0.35	1.27456	0.0645623	0.807198
ENSECAG00000023401	ZNF414	476.412	512.328	391.697	531.214	446.574	522.347	856.146	487.516	382.96	476.563	476.43	431.272	329.27	414.89	428.622	427.845	506.086	447.095	506.559	-0.261	-1.19831	0.0646366	0.807655
ENSECAG00000000608	CAPRIN2	1319.98	1359.15	1700.93	938.011	1938.5	824.873	915.942	1249.06	1009.3	1679.49	1935.79	2012.09	640.174	1221.83	2120.15	1434.04	1161.76	984.499	634.124	0.429	1.3463	0.0647445	0.808531
ENSECAG00000003199	GGACT	33.531	50.8094	22.536	51.0245	21.7433	26.1174	51.4135	38.5295	34.0011	18.3187	28.6431	18.6161	24.9248	26.6443	29.085	42.2772	57.3111	37.5229	24.0338	-0.483	-1.39765	0.0648259	0.808602
ENSECAG00000014847	NUPR1	58.95	53.985	43.9988	61.5089	65.2298	89.2343	96.1208	58.1875	32.2116	52.7356	44.8741	37.2321	66.9034	68.514	26.0234	64.2613	40.7977	68.686	90.5891	-0.473	-1.38799	0.0647924	0.808602
ENSECAG00000000232	WDFY2	424.655	428.704	627.788	287.974	337.857	230.703	200.624	461.568	597.704	392.741	423.917	427.394	337.141	534.79	231.149	524.237	611.966	466.174	521.349	0.47	1.38511	0.0652456	0.809393
ENSECAG00000000811	TIMM10B	472.339	489.041	477.548	442.445	568.67	452.701	708.053	440.337	493.911	413.835	393.842	434.375	394.861	555.725	443.929	449.829	543.97	408.936	390.088	-0.238	-1.17936	0.0657243	0.809393
ENSECAG00000003311	KCNT1	327.928	440.348	345.552	345.289	367.963	372.172	376.66	332.612	225.481	333.899	371.405	335.089	232.194	298.797	255.642	257.045	317.639	330.71	364.205	-0.206	-1.15349	0.0650504	0.809393
ENSECAG00000005827	TRAPPC12	1451.01	1517.93	1407.96	1311.96	1496.94	1412.51	1004.8	1580.1	1519.31	1671.44	1525.72	1562.97	1307.9	1575.82	1466.5	1456.03	1534.77	1484.38	1281.19	0.175	1.12896	0.0651731	0.809393
ENSECAG00000007612	PPP1R1A	5.082	24.3462	2.14628	0.698965	3.34512	6.52934	20.6772	5.11106	7.15813	1.11022	6.68338	2.32701	2.62366	3.80633	3.06158	0	0	0	1.84876	-1.539	-2.90593	0.0651148	0.809393
ENSECAG00000008553	ENSECAG00000008553	1.17	4.23412	0	4.19379	1.67256	0	0.558842	0.393158	1.78953	0	0	0	1.31183	0	0	0	1.94275	1.27196	3.69751	-2.425	-5.37029	0.0655741	0.809393
ENSECAG00000011478	NLN	293.322	254.047	286.529	195.71	242.521	156.704	430.308	348.338	316.747	432.154	260.652	358.359	211.205	296.894	359.736	229.988	250.615	349.79	299.499	0.361	1.28432	0.0657497	0.809393
ENSECAG00000014199	FEM1C	1414.74	1017.25	2543.35	1157.49	1557.15	807.461	767.29	584.627	2839.99	1764.98	1543.38	1778.61	1101.94	1440.7	1255.25	1569.33	1497.86	1345.74	892.95	0.533	1.44693	0.0651608	0.809393
ENSECAG00000014342	TRIM4	637.632	646.761	877.83	383.033	816.209	437.466	374.983	609.002	714.023	683.897	833.513	766.361	476.195	555.725	672.017	771.136	791.67	642.341	425.214	0.37	1.29235	0.0654409	0.809393
ENSECAG00000014490	ZDHHC2	90.602	133.375	89.0708	48.9276	68.575	36.9996	68.7376	62.9054	218.323	103.806	156.582	96.9587	26.2366	34.257	47.4545	69.3346	49.5401	116.385	203.363	0.778	1.71475	0.0656307	0.809393
ENSECAG00000014528	KIF3B	684.626	721.917	811.296	486.48	665.679	417.878	308.481	804.795	1141.72	676.958	662.61	717.494	707.077	633.754	653.648	840.471	774.185	648.065	650.762	0.381	1.30224	0.0656143	0.809393
ENSECAG00000015165	TMED9	3041.52	3178.76	2633.49	2940.55	3100.93	3140.61	4326	3057.2	2827.46	2633.72	2916.34	2522.48	3278.27	3435.22	2972.8	2863.01	2982.12	2749.35	3189.11	-0.183	-1.13524	0.0652849	0.809393
ENSECAG00000018657	BSCL2	2218.66	2625.15	1449.82	2468.75	2594.14	2838.09	3199.37	2242.58	2297.76	2253.47	2288.1	2436.38	2488.55	2207.67	1585.9	2301.57	1582.37	2101.92	974.295	-0.366	-1.28877	0.0655421	0.809393
ENSECAG00000019231	XKRX	684.338	713.449	1146.12	286.576	725.891	245.938	395.66	544.131	1336.78	683.897	775.272	706.635	672.97	458.663	701.102	948.7	717.846	657.605	600.846	0.552	1.46612	0.0653137	0.809393
ENSECAG00000019253	CBX8	883.094	633.001	892.854	1128.83	946.669	1214.46	915.383	1116.96	823.185	799.083	924.694	795.837	830.39	1008.68	840.404	828.633	795.555	567.295	833.789	-0.245	-1.18509	0.0655935	0.809393
ENSECAG00000020724	TPR	8279.85	7765.37	8679.57	7745.93	8364.47	7362.92	7017.38	6923.91	10529.6	8604.5	8389.55	9465.49	6965.83	7764.92	10985	8957.69	8355.76	8711.04	6448.46	0.219	1.16393	0.06534	0.809393
ENSECAG00000021690	NDUFS6	2748.82	2764.88	2208.53	2477.13	3181.21	3438.78	4760.78	2429.72	2512.5	2522.15	2169.23	2097.41	2430.82	3498.02	3043.21	2293.12	2761.62	2295.89	2593.81	-0.306	-1.23628	0.0649892	0.809393
ENSECAG00000022402	GFOD1	784.973	708.156	1303.87	608.799	476.68	354.761	171.006	772.556	2068.7	595.634	696.027	993.632	548.346	491.017	577.108	1256.48	751.844	669.688	1085.22	0.672	1.59328	0.0655801	0.809393
ENSECAG00000025015	CDK4	1700.12	1578.27	1430.5	1959.2	1617.37	1808.63	2707.03	2039.31	1444.15	1616.48	1583.96	1597.88	1676.52	2061.13	1442.01	1244.64	1587.23	1422.05	1785.9	-0.27	-1.20581	0.0657132	0.809393
ENSECAG00000028243	C2CD4D	18.953	12.7024	9.65828	27.9586	6.69024	21.7645	68.1787	14.5469	8.94766	6.38378	19.5728	8.53236	13.1183	26.6443	13.7771	23.6752	21.3702	20.9874	16.6388	-0.757	-1.68997	0.0651474	0.809393
ENSECAG00000034261	ENSECAG00000034261	3.018	2.11706	3.21943	1.39793	1.67256	13.0587	5.58842	2.35895	0	1.38778	0.477384	0.775669	5.24733	11.419	0	0	0	1.90794	3.69751	-1.576	-2.98142	0.0657606	0.809393
ENSECAG00000036462	ELOB	2095.84	2157.28	1610.79	1917.96	2572.4	2492.03	3285.99	1874.58	2143.86	1472.99	1945.82	1744.48	2421.64	2141.06	2799.82	1780.72	2123.42	1413.79	1826.57	-0.31	-1.23971	0.0653992	0.809393
ENSECAG00000042915	ENSECAG00000042915	15.801	13.7609	15.024	21.6679	15.053	19.588	21.7948	34.5979	0	4.996	7.16077	25.5971	17.0538	7.61267	7.65396	11.8376	11.6565	21.6234	27.7314	-0.886	-1.84805	0.0655519	0.809393
ENSECAG00000000383	TOP1	2447.43	2292.77	2916.8	2191.95	2420.19	2206.92	1798.91	2529.97	2281.65	3086.42	2718.7	2240.13	2248.48	2599.73	2146.17	2147.68	3117.14	2882.27	2227.75	0.212	1.15829	0.0669311	0.809441
ENSECAG00000005087	PCID2	2200.88	2394.39	1685.91	2295.4	2165.97	2637.85	2933.36	2007.47	1988.17	1776.36	2017.9	1840.66	2304.89	2289.51	2282.41	2553.54	1844.64	2070.12	2527.25	-0.212	-1.15829	0.0673001	0.809441
ENSECAG00000006756	MYH14	29506.2	27468.8	34531.6	19849.2	25203.8	22824.4	31861.3	24488.7	43569.7	24422.1	40232.1	32454	19534.5	26016.3	30998.5	30020.2	37536.8	27631.5	32467.9	0.309	1.23885	0.067168	0.809441
ENSECAG00000007453	PCGF2	1516.3	1797.38	1009.83	2162.6	1553.81	1738.98	1758.68	1703.95	1197.2	1406.1	1320.45	1385.35	1568.95	1022	1613.45	1587.93	1290.96	1378.81	1796.99	-0.289	-1.22179	0.0669872	0.809441
ENSECAG00000007671	ATP2A2	10994.3	10322.8	16539.3	9422.05	10267.8	7735.09	5347	10151.4	16497.7	11864.7	11794.3	11449.7	9799.38	11666.4	9541.42	12383.8	11989.7	12963.2	8162.26	0.362	1.28521	0.0676607	0.809441
ENSECAG00000007731	DLL3	6.596	10.5853	7.512	9.78551	3.34512	6.52934	14.5299	10.2221	5.3686	6.66133	7.16077	3.10268	7.87099	7.61267	0	5.07326	3.8855	7.63178	1.84876	-0.813	-1.75686	0.0663837	0.809441
ENSECAG00000008240	HMBOX1	146.587	131.258	240.384	146.783	123.769	100.117	53.09	102.614	236.218	169.864	161.833	198.571	103.635	114.19	117.871	177.564	191.361	143.732	125.715	0.489	1.40347	0.0664066	0.809441
ENSECAG00000008903	IQCF1	53.404	56.1021	34.3406	44.7338	41.814	91.4107	119.033	45.6064	17.8953	35.8047	40.5777	52.7455	62.9679	76.1267	52.0469	40.5861	34.9695	75.6818	38.8239	-0.53	-1.44393	0.067042	0.809441
ENSECAG00000010152	TIMM10	177.976	174.657	148.094	183.828	180.636	206.762	262.097	174.562	162.847	166.811	158.492	183.058	196.775	169.382	197.472	187.711	162.219	151.364	136.808	-0.24	-1.18099	0.0676965	0.809441
ENSECAG00000011101	PTK7	4345.45	4934.86	3647.61	4795.6	4405.52	4698.95	5304.53	4730.09	3817.07	3676.22	3943.2	3411.39	4596.66	3437.12	4962.82	4236.18	3971.95	4715.8	4932.48	-0.206	-1.15349	0.067505	0.809441
ENSECAG00000011385	ERCC1	3402.39	3349.19	2823.44	3364.12	3574.26	3686.9	6095.85	2910.16	3401.9	2619.29	3187.97	3059.24	3211.36	2915.65	4082.62	3111.6	3875.78	2893.72	3080.03	-0.263	-1.19997	0.0665655	0.809441
ENSECAG00000011670	RPL13	63208.5	63447.2	50318.6	60154.3	66459.2	76504.3	102366	58225.2	67408.1	51943.7	52035.9	54469.1	55760.7	54137.5	76129.3	60392.1	71258.1	52462.1	64281.3	-0.261	-1.19831	0.0662435	0.809441
ENSECAG00000012016	FAM222B	449.774	367.31	576.277	299.157	501.768	443.995	162.064	561.43	545.807	611.733	488.364	466.177	334.517	588.078	367.39	410.934	548.826	437.555	384.541	0.397	1.31677	0.0665949	0.809441
ENSECAG00000012605	RNGTT	648.119	474.221	890.708	699.664	421.485	465.759	481.722	682.523	585.177	907.052	686.956	916.065	737.25	766.976	479.138	500.562	608.08	843.311	519.501	0.363	1.2861	0.067436	0.809441
ENSECAG00000012677	HNRNPL	13699.8	15770	11271.2	14885.9	13669.8	16192.8	16258.4	15017.9	12551.8	13052.3	11966.6	10840.8	12862.5	15537.4	13899.6	12781.2	11253.4	12775.6	16008.4	-0.205	-1.15269	0.0674217	0.809441
ENSECAG00000012793	CPT1B	613.15	730.385	361.649	833.865	669.024	848.814	692.405	624.729	340.011	611.733	574.293	557.706	696.583	609.013	422.498	625.703	517.742	653.153	667.401	-0.338	-1.264	0.0674272	0.809441
ENSECAG00000013347	CCN6	142.796	123.848	147.02	139.793	107.044	102.293	150.329	99.4691	100.214	171.807	200.501	159.788	157.42	74.2235	134.71	189.402	174.847	136.1	201.514	0.371	1.29325	0.0663922	0.809441
ENSECAG00000014891	NRCAM	177.225	147.136	348.771	25.1627	173.946	97.9401	95.562	205.622	220.113	279.776	549.47	205.552	86.5809	89.4488	177.572	279.029	105.88	65.5061	36.9751	0.841	1.79129	0.0674862	0.809441
ENSECAG00000014977	GPR137	567.058	626.649	350.918	780.045	546.927	633.346	981.327	566.541	493.911	656.141	468.314	619.76	592.948	534.79	486.792	531.002	367.179	432.467	537.988	-0.355	-1.27899	0.0668367	0.809441
ENSECAG00000015244	SMG8	1129.15	1079.7	1178.31	975.755	1077.13	920.637	910.354	1160.21	1476.36	988.653	1117.56	1150.32	1091.44	1071.48	1195.55	1198.98	1205.48	1258.61	1268.25	0.189	1.13997	0.0660977	0.809441
ENSECAG00000015387	MYLK	1944.4	1491.47	2116.24	1764.89	1421.68	1284.1	1195.92	3049.34	1390.47	2916.28	2393.61	1813.51	1929.7	2401.8	926.129	1498.3	1145.25	3300.74	2959.86	0.492	1.40639	0.0675464	0.809441
ENSECAG00000016436	BTLA	1.195	0	0	0	0	0	0	0.393158	0	1.94289	2.38692	0	1.31183	0	13.7771	1.69109	0	0	0	3.339	10.119	0.0674001	0.809441
ENSECAG00000016942	NUDT14	173.269	199.004	116.973	169.849	173.946	193.704	323.011	193.827	146.742	135.447	185.703	114.799	179.721	215.058	189.818	162.344	131.136	138.008	149.749	-0.359	-1.28254	0.0661032	0.809441
ENSECAG00000017040	BTBD1	1568.85	1295.64	2111.94	1350.4	1714.37	920.637	1165.19	1379.2	2653.88	1649.79	1731	1839.89	1424.65	1372.18	1512.42	1814.54	1336.61	1696.8	1270.1	0.339	1.26488	0.0664524	0.809441
ENSECAG00000017386	ITGA1	827.611	672.166	1184.75	805.907	804.501	792.226	486.751	509.927	1066.56	916.489	853.563	972.689	625.744	1069.58	1031.75	877.675	781.956	803.245	641.519	0.327	1.2544	0.0674083	0.809441
ENSECAG00000017413	TELO2	1857.43	1813.26	1755.66	1785.86	1754.52	2211.27	2442.7	2084.13	1533.63	1809.66	1763.46	1714.23	1836.56	2042.1	1693.06	1819.61	1955.38	1540.35	1878.34	-0.185	-1.13682	0.0668633	0.809441
ENSECAG00000017806	GGPS1	311.789	302.739	431.403	292.866	229.141	226.35	155.358	360.526	350.748	404.954	326.531	387.835	369.937	329.248	243.396	273.956	249.643	387.313	290.255	0.351	1.27544	0.0676291	0.809441
ENSECAG00000017957	C20H6orf15	543.627	575.84	380.966	335.503	719.201	544.112	1379.78	303.911	620.968	423.827	592.434	282.344	880.239	344.473	165.325	551.295	587.681	590.827	506.559	-0.5	-1.41421	0.0661018	0.809441
ENSECAG00000018373	FAM234B	1205.34	1095.58	1616.15	849.942	1277.84	733.462	761.702	1091.41	2118.81	1073.31	1157.18	1576.16	989.121	1081	1195.55	1461.1	1289.98	1179.75	1148.08	0.369	1.29146	0.0665995	0.809441
ENSECAG00000018773	RPS27A	43354.3	46328.7	33237.4	37880.4	48435.7	50439.1	63589	39177.1	46837.4	33224.2	35735.6	38811.4	51704.5	38244.1	55209.5	42368.5	42351.9	34049.8	42752.5	-0.252	-1.19086	0.0666344	0.809441
ENSECAG00000018939	SDCBP2	14.895	6.35118	25.7554	3.49483	3.34512	4.35289	4.47074	9.4358	12.5267	3.60822	31.03	22.4944	31.484	11.419	7.65396	18.602	29.1412	33.707	9.24378	1.041	2.05765	0.0664394	0.809441
ENSECAG00000019378	KCNV1	2.007	1.05853	1.07314	1.39793	1.67256	0	0	2.35895	0	7.21645	0.477384	6.98102	0	0	0	5.07326	1.94275	3.17991	3.69751	1.956	3.87985	0.0667127	0.809441
ENSECAG00000020218	DYNC1LI2	2197.98	1810.09	3012.31	1755.8	2013.76	1630.16	1663.11	2575.97	2389.03	2008.67	2343.48	2226.17	2291.77	2108.71	2205.87	2482.52	2255.53	2224.66	2566.07	0.238	1.17936	0.0667779	0.809441
ENSECAG00000020282	FAM71F2	48.516	50.8094	34.3406	46.1317	71.9201	87.0578	69.2964	88.4607	17.8953	58.5642	51.0801	35.6808	14.4302	43.7728	48.9853	62.5703	19.4275	24.8033	48.0677	-0.581	-1.49589	0.0663712	0.809441
ENSECAG00000020841	MRPS25	1789.22	1934.99	1571.08	1437.07	1971.95	2389.74	2982.54	1582.86	1895.11	1474.1	1593.99	1572.28	1517.79	1865.1	2325.27	1609.92	1705.73	1360.36	1416.15	-0.305	-1.23542	0.0676511	0.809441
ENSECAG00000020872	RTF1	2851.58	2675.96	2653.88	2825.92	2748.02	2735.79	2245.43	2910.16	2664.61	3027.58	2913.95	3250.83	3101.17	2660.63	2899.32	2922.2	2598.43	3490.27	3004.23	0.157	1.11497	0.0673664	0.809441
ENSECAG00000021927	RPL18	40395.4	40226.2	31327.2	39992.7	44371.3	43052.3	66281.5	36672.6	42487.1	32092.1	38577.9	34327.2	45151.9	37212.6	46428.9	34836.4	42927.9	32017.9	39132.6	-0.249	-1.18838	0.06633	0.809441
ENSECAG00000022434	OXR1	2282.44	2238.79	3151.82	1642.57	2045.54	959.813	1383.13	1169.65	5875.04	2411.4	2586.95	2614.01	2180.26	2045.9	1821.64	2531.56	2843.21	2334.69	1247.91	0.562	1.47631	0.0665823	0.809441
ENSECAG00000022444	DCAKD	846.426	1112.51	906.805	881.395	640.59	1022.93	899.177	978.965	789.184	796.307	803.915	832.293	848.755	690.849	869.489	771.136	790.699	683.68	916.983	-0.214	-1.1599	0.0659876	0.809441
ENSECAG00000023093	ZNF710	1408.37	1253.3	1792.15	1221.09	1436.73	968.518	967.356	1895.81	1721.53	1593.45	1587.3	2028.38	944.519	890.682	1562.94	1667.41	1401.69	1022.02	1395.81	0.318	1.2466	0.06688	0.809441
ENSECAG00000023137	ANKUB1	2.377	2.11706	2.14628	4.89276	1.67256	0	8.38263	9.82896	0	2.22044	1.43215	0	2.62366	0	1.53079	0	0.971374	1.27196	3.69751	-1.543	-2.914	0.0675452	0.809441
ENSECAG00000023858	MOB3C	356.499	353.549	442.135	262.811	331.167	302.526	237.508	379.005	230.85	392.741	324.144	341.295	261.055	508.145	476.076	368.657	509.971	364.417	330.927	0.337	1.26313	0.067026	0.809441
ENSECAG00000024847	DGAT2	368.036	457.285	370.234	397.711	307.751	478.818	363.806	397.876	377.591	274.225	304.094	218.739	402.732	315.926	143.894	370.348	505.115	435.647	502.862	-0.381	-1.30224	0.0667974	0.809441
ENSECAG00000030750	ENSECAG00000030750	6.638	1.05853	8.58514	11.1834	0	2.17645	0	3.93158	1.78953	3.60822	2.38692	5.42969	3.9355	0	62.7624	10.1465	0	0.635981	1.84876	1.842	3.58507	0.0676351	0.809441
ENSECAG00000034918	SLC14A2	114.31	93.1506	150.24	95.0593	113.734	82.7049	50.8546	115.195	198.638	111.855	118.869	89.9776	36.7313	129.415	91.8475	147.125	85.4809	150.728	195.968	0.537	1.45095	0.0667332	0.809441
ENSECAG00000037755	ENSECAG00000037755	19.227	12.7024	19.3166	31.4534	26.761	41.3525	18.4418	17.6921	19.6849	13.6002	21.0049	24.8214	19.6775	1.90317	12.2463	21.9841	16.5134	13.9916	12.9413	-0.606	-1.52203	0.0667861	0.809441
ENSECAG00000039259	ENSECAG00000039259	107.559	137.609	148.094	80.381	132.132	104.469	203.977	44.4269	62.6336	68.5562	113.617	127.21	158.732	104.674	71.9472	94.7009	121.422	80.1337	81.3453	-0.479	-1.39378	0.0659228	0.809441
ENSECAG00000039689	EIF3F	16884.5	16974.6	12555.8	18050.8	18204.1	21187.7	22414.6	15407.9	18237.1	12267.7	16518	14670.2	15297.3	13242.2	19480.8	18385.5	19763.6	15675	15588.7	-0.231	-1.17365	0.0674122	0.809441
ENSECAG00000039969	KCTD17	815.536	1063.82	831.685	978.551	739.272	911.931	776.79	883.427	735.498	664.191	804.393	894.347	874.992	612.82	722.533	786.356	701.332	653.153	1044.55	-0.241	-1.18181	0.067442	0.809441
ENSECAG00000040598	ENSECAG00000040598	101.921	74.0971	175.995	85.9727	86.9731	97.9401	31.854	86.4949	211.165	140.443	90.2257	103.94	57.7206	87.5456	123.994	94.7009	95.1947	96.0332	94.2866	0.501	1.41519	0.0658438	0.809441
ENSECAG00000041140	ENSECAG00000041140	3.873	8.46823	4.29257	4.19379	1.67256	17.4116	1.11768	3.53843	0	3.60822	0.954769	5.42969	10.4947	0	4.59237	1.69109	0.971374	1.27196	0	-1.404	-2.64634	0.0665011	0.809441
ENSECAG00000011134	PRKAG1	4231.29	4854.42	3840.78	4457.3	3960.62	4905.71	5238.03	4415.56	2834.62	4182.21	3916.46	3948.16	4954.79	3655.98	4293.87	4072.14	4253.65	3886.48	4492.48	-0.205	-1.15269	0.0679593	0.809985
ENSECAG00000011844	DIAPH2	466.61	347.198	508.669	457.822	426.503	420.054	276.068	256.732	755.183	542.899	425.35	342.846	570.647	707.978	534.246	497.18	576.025	454.091	299.499	0.384	1.30495	0.0680073	0.809985
ENSECAG00000012038	C2CD3	2137.87	2091.65	2510.08	2155.61	1834.8	1886.98	1118.24	2401.41	2355.02	2408.63	2206.95	2860.67	2131.73	2053.52	2074.22	2359.07	2234.16	1796.65	2002.2	0.253	1.19168	0.0679453	0.809985
ENSECAG00000034497	MAPK15	81.479	86.7994	40.7794	146.084	125.442	58.764	113.445	190.682	35.7907	82.9891	64.9243	59.7265	57.7206	60.9013	62.7624	64.2613	24.2844	47.0626	144.203	-0.614	-1.5305	0.0679037	0.809985
ENSECAG00000034852	COL4A5	3037.22	1551.8	3014.46	3269.76	2895.2	3338.67	2111.86	1977.59	3620.22	2686.18	3286.31	4598.94	2752.22	2704.4	3995.36	3301	3960.29	3008.19	2597.5	0.341	1.26663	0.0678813	0.809985
ENSECAG00000040168	ENSECAG00000040168	1.801	3.17559	3.21943	3.49483	1.67256	6.52934	0.558842	2.75211	0	0.832667	2.38692	0.775669	1.31183	0	0	0	1.94275	1.90794	1.84876	-1.496	-2.8206	0.0680066	0.809985
ENSECAG00000040463	ENSECAG00000040463	7.891	11.6438	3.21943	11.8824	13.3805	10.8822	11.1768	5.89738	1.78953	3.88578	8.11554	9.30803	14.4302	0	3.06158	16.9109	5.82825	5.08785	5.54627	-0.869	-1.8264	0.0679868	0.809985
ENSECAG00000006359	PDP2	367.332	287.92	448.573	188.721	411.45	230.703	222.419	647.139	434.856	462.685	255.401	470.056	245.313	477.695	457.707	267.192	192.332	508.785	403.029	0.452	1.36794	0.0680641	0.810047
ENSECAG00000018471	ARRB2	698.141	849.999	475.402	805.208	667.351	774.815	881.294	793.394	531.491	564.271	646.856	631.395	764.798	766.976	739.372	622.32	604.195	789.253	658.157	-0.241	-1.18181	0.0681263	0.810047
ENSECAG00000036052	ENSECAG00000036052	12.627	26.4632	18.2434	18.1731	10.0354	28.2938	11.1768	4.7179	0	4.71845	6.206	9.30803	13.1183	5.7095	16.8387	8.45544	8.74237	3.81589	33.2776	-1.002	-2.00277	0.0681248	0.810047
ENSECAG00000004777	FAM110B	68.575	161.955	54.7303	44.7338	65.2298	82.7049	99.4739	61.3327	53.686	28.0331	45.3515	46.5402	28.8603	51.3855	78.0703	81.1722	138.907	60.4182	51.7652	-0.537	-1.45095	0.0682415	0.810561
ENSECAG00000043303	ENSECAG00000043303	197.064	164.072	261.847	176.139	177.291	139.293	136.916	149.793	381.17	205.669	210.527	208.655	158.732	176.994	202.064	218.15	237.987	173.623	168.237	0.368	1.29056	0.0682454	0.810561
ENSECAG00000017056	BTBD10	830.11	841.531	825.246	811.499	839.625	774.815	757.231	783.565	787.394	886.79	884.116	894.347	787.099	738.429	857.243	913.187	847.038	862.391	850.428	0.113	1.08147	0.0682929	0.810675
ENSECAG00000007115	FRMD8	348.752	380.012	274.724	363.462	296.043	498.406	340.894	350.697	300.641	269.506	250.149	177.628	519.485	397.762	258.704	412.625	420.605	383.497	382.693	-0.315	-1.24401	0.0683799	0.810806
ENSECAG00000019732	ANKS4B	47.534	15.8779	39.7063	51.7234	76.9378	41.3525	78.7967	27.9143	60.8441	9.15933	9.0703	22.4944	66.9034	15.2253	52.0469	98.0831	40.7977	24.8033	123.867	-0.851	-1.80375	0.0683687	0.810806
ENSECAG00000010671	OGG1	295.223	295.33	221.067	285.178	265.937	389.584	331.952	329.467	259.482	256.461	212.436	363.789	402.732	315.926	228.088	260.428	278.784	314.175	303.196	-0.237	-1.17854	0.0684222	0.810858
ENSECAG00000000176	ZDHHC4	588.875	671.108	468.963	616.487	553.617	663.816	711.406	550.422	622.757	511.257	558.54	573.995	680.841	557.628	600.07	586.807	513.857	524.049	634.124	-0.165	-1.12117	0.0725877	0.813573
ENSECAG00000000397	SDHA	4119.78	4145.2	3704.49	4605.48	3560.88	4905.71	5089.37	4892.86	3564.75	3743.39	3581.82	3763.55	4117.84	5060.52	3813.2	3317.91	3655.28	4158.05	4475.84	-0.211	-1.15749	0.0692935	0.813573
ENSECAG00000000469	MINDY3	1431.51	1256.47	1815.76	1186.14	1210.93	1072.99	1147.3	1310	2081.23	1465.49	1535.27	1508.68	1486.31	1141.9	1270.56	1887.25	1448.32	1589.32	1353.29	0.27	1.20581	0.0712964	0.813573
ENSECAG00000001258	B3GALT6	90.686	39.1656	78.3394	181.731	75.2652	126.234	106.18	103.794	93.0557	67.1685	60.1504	70.5859	85.2691	106.577	68.8856	106.539	111.708	62.9622	88.7403	-0.449	-1.36509	0.072934	0.813573
ENSECAG00000001653	POLE	4050.16	4160.02	4937.53	3133.46	4551.04	3723.9	1978.86	3603.3	5171.75	4438.11	4704.62	4216.54	3640.33	4274.51	3935.66	3886.12	4677.17	3787.91	4082.06	0.287	1.2201	0.0712026	0.813573
ENSECAG00000002133	GPRIN1	7.382	1.05853	4.29257	16.0762	11.7079	2.17645	19.0006	20.0511	0	2.77556	9.0703	1.55134	11.8065	0	4.59237	6.76435	10.6851	5.72383	5.54627	-1.243	-2.3669	0.0752593	0.813573
ENSECAG00000003079	CANX	11598.4	11455.4	12310	11330.9	10878.3	9852.77	8413.37	12401.8	13675.6	10904.3	11931.7	12326.2	11639.9	12077.5	11595.7	11900.2	11983.8	12934.6	11159.1	0.165	1.12117	0.0711684	0.813573
ENSECAG00000003150	DEPP1	68.432	63.5118	57.9497	148.88	51.8494	36.9996	171.006	70.3754	30.4221	45.2416	56.8087	65.1562	49.8496	110.384	42.8622	55.8059	47.5973	43.8827	83.1941	-0.637	-1.55509	0.0703878	0.813573
ENSECAG00000003664	KCNJ12	40.955	40.2241	39.7063	85.9727	30.1061	58.764	62.5903	33.4185	16.1058	41.3558	41.0551	35.6808	51.1614	39.9665	9.18475	32.1307	32.0553	26.7112	61.009	-0.61	-1.52626	0.0719403	0.813573
ENSECAG00000003905	ASB7	137.269	115.38	166.337	114.63	155.548	108.822	79.3556	132.101	110.951	125.455	179.974	168.32	104.947	110.384	220.434	170.8	178.733	160.267	68.404	0.404	1.32317	0.0742211	0.813573
ENSECAG00000004270	MED7	1176.54	1009.84	1386.5	621.38	1659.18	744.345	1022.12	1207.39	1546.16	1428.58	1443.13	1144.11	1214.76	1065.77	1370.06	1060.31	1020.91	1090.71	1142.53	0.32	1.24833	0.0749898	0.813573
ENSECAG00000004274	IQGAP2	1410.12	1322.1	2176.33	734.612	1782.95	239.409	466.074	2069.98	1216.88	2657.04	2081.87	4063.73	379.119	159.866	3888.21	1141.48	363.294	204.786	434.458	1.074	2.10526	0.0725479	0.813573
ENSECAG00000004313	SMG7	4395.44	4857.59	4722.9	4136.48	4427.27	3410.49	2367.81	4143.5	4865.74	4438.67	4416.28	5059.69	4272.64	3262.03	4763.82	5392.88	4950.12	4941.58	4688.45	0.275	1.20999	0.0694751	0.813573
ENSECAG00000004450	ZBTB5	580.927	510.211	904.659	362.763	543.582	361.29	317.422	474.542	1045.09	495.437	585.751	697.327	485.378	374.924	569.454	855.69	633.336	553.94	685.889	0.444	1.36037	0.0709651	0.813573
ENSECAG00000004894	LRRC15	155110	159145	329499	39852.2	150183	25595	34521.4	88859.7	475847	116504	207255	188260	103829	55806.5	94296.7	227458	140446	181041	173582	0.996	1.99446	0.0744832	0.813573
ENSECAG00000005053	INSYN2A	9.797	7.40971	18.2434	4.89276	5.01768	2.17645	6.14726	4.32474	17.8953	15.8207	19.0954	16.2891	13.1183	3.80633	3.06158	18.602	11.6565	5.08785	3.69751	0.965	1.95206	0.0712684	0.813573
ENSECAG00000005098	SLC35A5	639.29	519.738	855.294	595.518	523.511	574.582	483.957	720.659	751.604	846.822	766.679	694.224	595.572	643.27	479.138	617.247	627.508	666.509	545.383	0.244	1.18427	0.0757998	0.813573
ENSECAG00000005161	MIDEAS	2503.85	2590.22	2191.36	2435.89	2075.65	1678.04	1167.98	1643.4	5216.49	2056.13	2386.44	2139.3	2610.55	1832.75	2369.66	2956.02	2630.48	2507.67	4581.22	0.442	1.35849	0.0700628	0.813573
ENSECAG00000005266	SORD	441.658	516.562	427.111	394.915	369.636	596.346	391.189	439.551	450.962	341.671	380.953	387.835	623.12	435.825	316.874	566.514	369.122	477.622	464.038	-0.231	-1.17365	0.0735426	0.813573
ENSECAG00000005302	GJB5	994.835	987.608	1080.65	898.17	1182.5	1212.28	1230.01	815.804	912.662	915.656	835.423	819.107	1004.86	1079.1	1091.45	1129.65	1070.45	852.215	789.419	-0.219	-1.16393	0.0711833	0.813573
ENSECAG00000005354	THUMPD1	821.651	772.726	972.267	844.35	685.75	700.816	454.339	912.914	1000.35	1003.64	876	1023.11	783.164	854.522	684.264	860.764	713.96	1018.21	628.577	0.286	1.21926	0.0734515	0.813573
ENSECAG00000005999	ENSECAG00000005999	6.685	0	9.65828	11.1834	8.3628	13.0587	13.9711	11.4016	3.57907	3.33067	9.0703	1.55134	3.9355	5.7095	6.12316	1.69109	3.8855	8.26776	5.54627	-0.995	-1.99308	0.0719564	0.813573
ENSECAG00000006012	FMO1	2371.97	2293.83	2837.39	1011.4	2025.47	776.991	1563.64	1696.48	5674.61	1939.56	1714.29	3781.39	2026.78	1200.9	1471.09	2956.02	4004.98	2701.65	3019.02	0.621	1.53794	0.0705983	0.813573
ENSECAG00000006122	TRAPPC4	906.798	882.813	835.978	766.765	995.173	1284.1	1126.07	976.606	816.027	948.13	849.267	1045.6	907.788	867.844	871.02	728.859	875.208	720.567	824.546	-0.224	-1.16797	0.0729829	0.813573
ENSECAG00000006129	NUP62	1741.22	1811.14	1867.27	1576.17	1545.45	1436.45	1560.85	2062.12	1698.27	1918.46	1805.47	1780.94	1066.52	1910.78	1680.81	1828.07	2204.05	2010.34	1578.84	0.202	1.15029	0.0759061	0.813573
ENSECAG00000006505	VPS28	3602.7	3521.73	3176.5	3773.01	4082.72	3995.95	5107.26	3424.8	3403.69	3371.75	3919.8	3143.79	3335.99	3410.47	3487.14	2998.3	3787.39	3044.44	3863.9	-0.189	-1.13997	0.0720292	0.813573
ENSECAG00000006725	TMCC1	732.243	668.991	817.734	582.238	766.032	531.053	618.079	748.967	973.506	680.011	746.152	885.814	537.851	700.365	676.61	903.041	807.212	688.132	848.579	0.251	1.19003	0.0756625	0.813573
ENSECAG00000006748	VWA8	3188.01	2609.27	3649.76	3401.86	2982.17	3103.61	2051.51	3387.85	3811.7	3268.77	3361.26	3762	2765.34	3448.54	2939.12	3194.46	3096.74	3381.51	3168.77	0.196	1.14552	0.0750592	0.813573
ENSECAG00000006763	GPBAR1	18.381	20.1121	12.8777	33.5503	23.4158	34.8231	16.2064	16.9058	21.4744	12.7676	22.4371	10.8594	27.5485	11.419	19.9003	16.9109	9.71374	6.9958	12.9413	-0.62	-1.53688	0.0713815	0.813573
ENSECAG00000006857	DCAF10	379.604	394.831	485.06	371.151	284.335	298.173	212.36	306.27	556.545	317.524	394.797	398.694	301.721	386.343	453.114	488.724	402.149	446.459	334.625	0.331	1.25788	0.0754333	0.813573
ENSECAG00000006880	WNT16	1.939	0	2.14628	2.0969	0	0	0	0	0	1.66533	0.477384	0	1.31183	1.90317	18.3695	0	0	5.08785	1.84876	2.799	6.95958	0.0692447	0.813573
ENSECAG00000006915	STK17A	9545.22	9744.82	12341.1	5562.37	11855.1	4964.47	6968.2	6036.55	16676.7	9897.91	11386.1	9236.67	10485.5	7254.87	10596.1	10866.9	9537.92	9835.45	8567.14	0.408	1.32685	0.0728844	0.813573
ENSECAG00000007173	HMCN1	409.536	155.604	507.596	415.185	525.184	406.995	216.831	244.151	424.119	622.002	338.466	719.045	346.324	452.954	434.745	441.374	385.636	524.685	210.758	0.476	1.39088	0.0722609	0.813573
ENSECAG00000007380	RAB39B	17.476	19.0535	28.9748	8.38758	16.7256	6.52934	5.02958	7.86317	26.843	10.5471	23.3918	27.9241	3.9355	1.90317	22.9619	32.1307	8.74237	24.8033	38.8239	0.986	1.98069	0.0689824	0.813573
ENSECAG00000007393	IRS1	1771.74	2122.35	1547.47	1322.44	1945.19	1338.51	764.496	1501.47	1628.47	1407.76	2520.59	2136.97	1441.7	1688.11	2068.1	3307.77	2187.53	1733.05	1229.42	0.433	1.35004	0.0711864	0.813573
ENSECAG00000007397	RPL29	32182.4	34268.8	27525	31991.6	36481.9	33708.8	46752.7	31010.8	34759.9	24036	30172.6	28394.2	33157.9	28229.7	40532.3	28579.4	33133.6	24452.2	32096.3	-0.238	-1.17936	0.0720439	0.813573
ENSECAG00000007403	SNX24	164.814	164.072	167.41	118.824	175.619	130.587	107.298	182.819	137.794	157.374	188.089	152.031	199.398	215.058	212.78	187.711	154.448	172.987	142.354	0.287	1.2201	0.0715814	0.813573
ENSECAG00000007495	MTX1	1507.22	1499.94	1334.99	1429.38	1649.14	1834.74	2278.4	1498.33	1451.31	1410.26	1501.85	1208.49	1406.28	1895.55	1573.65	1195.6	1327.87	1242.07	1392.11	-0.244	-1.18427	0.075249	0.813573
ENSECAG00000007757	DNAJC15	498.201	529.265	426.037	635.359	454.936	722.58	594.608	454.884	442.015	503.763	363.767	428.945	351.571	597.594	476.076	500.562	553.683	423.564	508.408	-0.273	-1.20832	0.0740043	0.813573
ENSECAG00000007985	GOLGA7B	22.55	16.9365	31.1211	7.68862	3.34512	6.52934	10.618	4.32474	8.94766	8.04911	21.0049	73.6886	23.613	7.61267	65.824	87.9366	10.6851	3.17991	14.7901	1.242	2.36526	0.0725976	0.813573
ENSECAG00000008056	FSCN1	10091.6	10815	9381.41	7699.1	9670.74	13568	15517.9	10362.5	10858.9	9044.98	8680.28	8934.16	8503.29	10975.6	11314.1	9507.3	10450	8365.7	7999.57	-0.262	-1.19914	0.0694449	0.813573
ENSECAG00000008241	SORCS3	0.964	0	0	0.698965	0	0	0	0.786317	0	2.77556	4.29646	3.87835	1.31183	0	0	1.69109	0	1.90794	0	2.573	5.95046	0.0756525	0.813573
ENSECAG00000008341	PLAGL2	2303.46	2160.46	2490.76	2061.95	2388.42	1612.75	738.789	2550.03	4491.73	2162.99	2274.74	2202.9	1830.01	1847.97	2114.02	3133.59	2246.79	1909.85	3244.57	0.433	1.35004	0.0737275	0.813573
ENSECAG00000008454	PFDN5	3833.72	3929.26	3120.7	4197.29	3785	4046.01	6698.28	3611.16	4001.39	3340.66	3731.24	3515.33	3520.96	3349.57	4312.24	3187.7	3646.54	3097.87	3915.67	-0.253	-1.19168	0.073029	0.813573
ENSECAG00000008485	ITGAL	67.41	31.7559	52.584	69.1976	31.7786	60.9405	19.0006	109.691	50.1069	62.1725	35.3264	44.9888	31.484	19.0317	393.413	57.497	34.9695	31.7991	77.6478	0.855	1.80876	0.0708489	0.813573
ENSECAG00000008641	C7H19orf67	3.66	3.17559	3.21943	3.49483	6.69024	6.52934	8.38263	1.96579	5.3686	1.94289	1.90954	0	2.62366	1.90317	0	3.38218	7.77099	3.81589	3.69751	-1.101	-2.14503	0.0695354	0.813573
ENSECAG00000008700	MDGA1	20.528	33.8729	23.6091	18.1731	31.7786	30.4702	22.9125	42.8543	1.78953	22.7596	3.81908	13.962	11.8065	11.419	50.5161	5.07326	8.74237	6.35981	29.5801	-0.877	-1.83655	0.0695203	0.813573
ENSECAG00000008730	MAP4K4	7447.5	7210.7	8341.53	5687.48	7723.88	5776.29	5078.76	8518.17	9053.25	7242.54	7630.04	8572.7	7251.81	5758.98	9152.6	9613.83	8086.69	6763.03	6592.67	0.256	1.19416	0.075903	0.813573
ENSECAG00000008793	PGBD1	31.838	21.1706	26.8286	27.9586	40.1414	6.52934	27.9421	35.7774	42.9488	63.8378	73.5172	78.3426	22.3011	17.1285	10.7155	16.9109	10.6851	33.707	16.6388	0.822	1.76786	0.0696825	0.813573
ENSECAG00000009055	SLC25A12	2009.89	2306.54	1801.81	2332.45	2090.7	2465.91	1819.03	2066.05	1877.22	1882.66	1743.41	2036.91	2007.1	1874.62	2167.6	1858.51	1638.71	2079.02	2129.77	-0.167	-1.12272	0.0689062	0.813573
ENSECAG00000009389	RPL35	30858.3	33555.4	25692.1	31241.6	32931	35663.2	45697.6	29640.6	30728.1	26482.7	27977.6	26285.9	25877.2	29150.8	38903.5	28839.8	30509.9	26407.9	29864.8	-0.225	-1.16878	0.0736118	0.813573
ENSECAG00000009721	SETD2	4431.61	4191.78	4536.17	4741.78	4286.77	4046.01	3089.84	4116.76	4704.68	4342.36	4836.38	4559.38	4496.96	3931.94	4765.35	4894.01	4692.71	5391.21	4144.91	0.18	1.13288	0.0756588	0.813573
ENSECAG00000009738	RPS19	64171.3	64953.5	46900.6	61646.6	69028.2	70895.6	117154	50680.1	68412	44677	55738.9	57832.4	74345.4	52862.3	82436.2	62105.2	66566.3	47560.6	61288.1	-0.303	-1.23371	0.0721259	0.813573
ENSECAG00000009944	ZSCAN16	83.658	115.38	75.12	79.682	91.9908	104.469	132.446	58.9738	62.6336	59.1193	90.703	63.6049	131.183	58.9982	97.9706	40.5861	59.2538	82.0416	101.682	-0.411	-1.32961	0.0740222	0.813573
ENSECAG00000009982	TLE4	2079.98	2199.62	2025.02	1370.67	2896.87	757.403	1230.01	1574.6	2764.83	1948.44	2769.31	2700.88	2127.79	578.563	4299.99	2939.11	2613	1207.09	1436.48	0.617	1.53368	0.0733535	0.813573
ENSECAG00000010280	KCNC2	126.997	65.6288	160.971	229.261	120.424	195.88	191.683	40.1022	223.692	29.1433	143.693	45.7645	175.785	62.8045	125.525	169.109	157.363	78.8617	70.2528	-0.725	-1.6529	0.0695516	0.813573
ENSECAG00000010380	HAP1	145.734	57.1606	76.1931	239.745	183.982	63.1169	44.7074	167.879	164.637	420.774	65.4017	262.952	127.248	350.183	78.0703	55.8059	111.708	46.4266	107.228	0.721	1.64832	0.0725291	0.813573
ENSECAG00000010400	ENSECAG00000010400	419.659	370.485	698.616	384.431	317.786	306.879	202.86	357.381	629.915	495.714	542.786	375.424	472.259	378.73	359.736	465.049	434.204	434.375	327.23	0.388	1.30858	0.0750447	0.813573
ENSECAG00000010714	SVOPL	2.116	0	4.29257	0	1.67256	0	0	0.393158	0	10.8247	1.43215	6.20535	5.24733	1.90317	6.12316	0	0	0	0	2.301	4.92799	0.0759341	0.813573
ENSECAG00000010729	CARMIL2	34.502	12.7024	11.8046	32.8514	48.5042	17.4116	26.2656	47.179	23.2639	46.6293	36.7586	48.0915	28.8603	43.7728	104.094	33.8218	13.5992	13.9916	31.4289	0.662	1.58227	0.0744414	0.813573
ENSECAG00000011180	CD6	74.093	95.2676	120.192	52.4224	31.7786	36.9996	30.7363	83.7428	87.6871	77.9931	109.321	33.3538	44.6023	19.0317	333.712	40.5861	58.2825	29.8911	48.0677	0.836	1.78509	0.073391	0.813573
ENSECAG00000011243	NCOA6	5693.82	6237.91	5916.23	5528.12	5897.45	4677.18	3284.87	5602.51	6941.6	5886.12	5904.77	5915.25	4680.62	5024.36	6155.31	6608.77	6628.66	6237.71	5361.39	0.247	1.18674	0.0690885	0.813573
ENSECAG00000011349	SDR42E1	3773.3	3666.75	5011.57	2946.84	4086.06	1858.68	3370.94	4209.94	4370.04	3652.35	4619.65	3243.85	3216.61	2841.43	3748.91	3199.54	5009.38	4239.45	4627.44	0.304	1.23456	0.0727873	0.813573
ENSECAG00000011370	SMARCD2	2774.5	2963.88	2242.87	3529.77	2487.1	3436.61	3101.57	3057.59	2192.18	2627.06	2548.76	2576	2773.21	3246.8	2588.57	2269.44	2733.45	3003.74	2562.38	-0.21	-1.15669	0.073174	0.813573
ENSECAG00000011574	HDHD5	913.229	757.907	684.665	865.319	1026.95	1220.99	1159.04	871.239	799.921	804.356	893.186	875.731	1176.71	938.261	704.164	848.926	1129.71	871.295	809.755	-0.218	-1.16312	0.0691462	0.813573
ENSECAG00000011690	NME7	80.619	113.263	89.0708	111.135	28.4335	89.2343	102.268	77.4522	85.8976	65.2256	56.8087	76.7913	129.871	85.6425	29.085	62.5703	75.7672	82.0416	90.5891	-0.464	-1.37936	0.0720134	0.813573
ENSECAG00000012164	DZIP1L	574.317	883.872	332.674	761.173	481.697	757.403	574.49	531.157	390.118	403.566	621.077	508.839	815.959	401.568	431.683	715.33	416.72	722.475	587.905	-0.363	-1.2861	0.0752996	0.813573
ENSECAG00000012371	ALOX5AP	17.579	10.5853	6.43885	16.0762	11.7079	4.35289	15.0887	24.3758	7.15813	24.1473	9.54769	25.5971	24.9248	24.7412	27.5542	18.602	11.6565	27.9832	25.8826	0.698	1.62225	0.0760689	0.813573
ENSECAG00000012512	COX6A1	10037	10387.3	8805.13	9206.77	13000.8	11302.3	13942	9119.7	10409.7	8567.59	9452.69	8381.88	10330.7	10749.1	11966.2	8680.35	9757.45	7234.93	9371.35	-0.24	-1.18099	0.0744788	0.813573
ENSECAG00000012524	FAM189A2	581.17	1091.34	405.648	1028.18	454.936	809.638	709.171	198.938	672.864	302.536	316.983	148.929	575.894	342.57	662.833	810.031	434.204	817.872	678.494	-0.631	-1.54864	0.0694198	0.813573
ENSECAG00000012925	NAA30	674.677	684.868	982.998	547.29	575.361	426.583	443.721	573.225	1025.4	835.442	727.534	913.738	669.034	599.497	607.724	645.996	591.567	876.382	417.819	0.38	1.30134	0.0706556	0.813573
ENSECAG00000013041	ETF1	3440.04	3308.96	4132.67	2995.07	2667.73	2700.97	2533.79	3973.65	4242.98	3728.68	3537.42	3497.49	3524.89	4377.28	2730.93	3297.62	3103.54	4154.23	3412.81	0.248	1.18756	0.075832	0.813573
ENSECAG00000013079	USP54	1573.35	1597.32	1385.43	1465.03	1528.72	1612.75	825.969	1423.63	1764.48	1955.66	2022.2	1279.08	1841.81	1741.4	1246.06	1682.63	1774.7	1420.78	1752.62	0.283	1.21672	0.0747274	0.813573
ENSECAG00000013295	NUFIP1	730.612	668.991	705.054	579.442	633.9	685.58	776.232	712.796	665.706	793.531	773.84	736.886	739.873	926.842	693.448	610.483	835.382	923.445	689.586	0.181	1.13367	0.0740196	0.813573
ENSECAG00000013441	APOO	646.776	668.991	656.763	640.252	687.422	755.227	900.853	627.088	531.491	642.819	509.369	524.352	569.335	854.522	549.554	509.017	622.651	739.646	652.611	-0.242	-1.18263	0.074714	0.813573
ENSECAG00000013658	EXOSC4	1111.14	1083.93	925.049	985.541	1184.17	1279.75	2084.48	993.905	1123.83	939.526	944.744	962.606	1041.59	1339.83	1221.57	972.376	1222.96	810.876	883.706	-0.305	-1.23542	0.0713652	0.813573
ENSECAG00000013660	RHEX	7.094	0	3.21943	4.19379	5.01768	0	4.47074	14.1537	8.94766	4.71845	1.43215	17.8404	0	17.1285	6.12316	6.76435	6.79962	12.0836	14.7901	1.361	2.56863	0.0729702	0.813573
ENSECAG00000013794	MRPS12	337.508	270.984	307.992	319.427	451.591	422.231	547.106	297.621	361.486	292.544	269.245	276.914	238.753	321.635	375.044	363.584	375.922	261.388	321.684	-0.313	-1.24229	0.0738968	0.813573
ENSECAG00000013883	ICAM1	359.551	188.418	214.628	507.449	194.017	217.645	269.921	353.056	345.38	401.9	295.024	269.933	708.389	374.924	603.132	229.988	353.58	530.409	414.122	0.502	1.41618	0.0714022	0.813573
ENSECAG00000014358	RERG	167.42	113.263	96.5828	102.748	97.0085	45.7054	192.242	110.871	314.958	109.912	105.979	522.801	148.237	89.4488	356.674	255.354	76.7386	125.288	149.749	0.744	1.67481	0.0742706	0.813573
ENSECAG00000014483	HSD3B2	2347.39	3790.59	2448.91	2345.73	1356.45	4257.13	4902.16	1559.27	1621.32	2155.5	1729.56	684.14	1797.21	2755.78	211.249	1559.18	3452.26	2289.53	3337.01	-0.71	-1.6358	0.0748639	0.813573
ENSECAG00000014489	CNN1	129.698	79.3897	89.0708	84.5748	41.814	43.5289	93.8855	280.322	25.0535	303.091	88.7935	284.671	23.613	131.318	22.9619	25.3663	24.2844	243.581	449.248	1.259	2.3933	0.0705477	0.813573
ENSECAG00000014680	AFDN	35533.7	34273.1	43743.4	26132.9	35346.2	23840.8	22950	27956.3	53585.8	31323.3	33966.9	35047.8	34541.8	25498.6	37844.2	51238.3	45858.6	37061.2	39397	0.343	1.26839	0.0689711	0.813573
ENSECAG00000014681	IL17RE	1153.72	1414.2	996.949	1836.88	934.961	1710.69	1137.8	1226.65	604.862	1102.17	1480.85	1072.75	1159.66	1042.94	748.557	1100.9	908.235	1086.26	1201.69	-0.356	-1.27987	0.0757503	0.813573
ENSECAG00000014773	QTRT1	960.672	953.735	833.832	1004.41	918.235	1090.4	1533.46	805.975	925.188	949.518	818.714	938.56	960.261	923.036	884.797	901.35	1115.14	798.157	937.32	-0.22	-1.16473	0.0712706	0.813573
ENSECAG00000014779	PSMC4	4537.63	4331.5	3999.6	4503.43	5196.64	5539.06	5847.16	4778.84	4344.98	3965.99	4382.87	3987.72	4263.45	5951.2	4368.88	3427.84	5016.18	3789.81	3982.22	-0.226	-1.16959	0.0736232	0.813573
ENSECAG00000014809	STK11	2966.53	3145.95	2760.12	2668.65	3023.99	3188.49	4258.94	2677.41	3328.53	2245.15	2607.47	2558.93	2821.75	2662.53	3422.85	3108.22	3393.01	2789.41	2736.16	-0.196	-1.14552	0.0761449	0.813573
ENSECAG00000014960	ERI3	691.356	695.454	534.425	856.931	707.493	827.049	732.083	722.232	615.599	565.103	678.841	714.391	801.529	633.754	580.17	564.823	655.678	706.575	852.277	-0.209	-1.15589	0.0721829	0.813573
ENSECAG00000015050	CTH	1167.42	1261.77	723.298	680.792	1440.07	998.989	855.587	828.778	1472.79	1271.2	895.573	1076.63	1336.76	1476.86	1517.01	1297.06	1435.69	1551.79	892.95	0.343	1.26839	0.0706316	0.813573
ENSECAG00000015358	STARD10	3126.23	3619.11	2614.17	2722.47	3542.48	3012.2	4788.16	3316.29	3616.65	2409.74	2970.76	2600.04	3334.68	2226.7	3559.09	3025.36	3498.89	2571.91	2843.39	-0.254	-1.19251	0.071543	0.813573
ENSECAG00000015566	NSG1	360.071	160.896	533.352	198.506	280.99	235.056	282.774	414.782	386.539	264.51	208.14	449.113	350.259	601.401	465.361	400.788	394.378	407.028	447.399	0.447	1.3632	0.0732102	0.813573
ENSECAG00000015606	CSRP2	233.927	264.632	367.015	210.389	299.388	167.586	478.369	483.192	94.8452	349.165	253.491	325.781	129.871	157.963	174.51	81.1722	71.8817	122.108	179.329	-0.548	-1.46206	0.0715927	0.813573
ENSECAG00000015613	SCUBE3	12.891	14.8194	23.6091	4.89276	5.01768	2.17645	2.79421	34.9911	3.57907	26.6453	8.59292	8.53236	3.9355	11.419	1.53079	3.38218	4.85687	32.4351	38.8239	1.218	2.32624	0.0755462	0.813573
ENSECAG00000015663	PTPN13	10457.2	10861.6	11895.8	9355.65	10911.8	7756.85	5937.7	9136.22	15322	10066.7	10896.3	12572	9770.52	7281.51	14020.5	13134.7	10447.1	9927.03	8935.04	0.316	1.24487	0.074861	0.813573
ENSECAG00000015951	PPIP5K1	4491.81	3948.31	4244.28	4381.81	4306.84	4133.07	3650.92	4573.61	4710.05	4461.71	4810.13	5663.16	4586.16	3292.48	4855.67	5056.35	4806.36	4283.97	5087.78	0.188	1.13918	0.0703224	0.813573
ENSECAG00000015953	PPP1CB	20732.2	20340.7	27219.2	18050.1	15263.8	13870.5	18085.8	15331.6	29754.6	25032.2	22610.4	23308.9	22314.3	22012	13530.7	20641.4	21197.3	26933.8	17683.4	0.319	1.24747	0.0742012	0.813573
ENSECAG00000016149	TRMT1	2677.53	2427.21	2110.87	2813.33	2497.13	3386.55	4011.93	2685.27	2351.45	2477.18	2279.99	2263.4	2597.43	2776.72	2643.68	2504.5	3300.73	2348.68	2719.52	-0.229	-1.17202	0.0706291	0.813573
ENSECAG00000016284	SLCO5A1	1397.09	1407.84	3231.23	422.874	1381.53	317.761	460.486	546.883	3845.71	975.885	1752.48	2181.96	1098	390.149	1994.62	1812.85	1122.91	1233.8	970.597	0.861	1.8163	0.0723715	0.813573
ENSECAG00000016429	ZAN	4.513	5.29265	0	5.59172	6.69024	10.8822	6.7061	3.14527	1.78953	3.05311	2.38692	3.87835	11.8065	1.90317	1.53079	8.45544	1.94275	0.635981	5.54627	-1.045	-2.06337	0.075963	0.813573
ENSECAG00000016589	RFX1	2167.28	2222.91	1625.81	2760.91	1943.51	2868.56	2801.48	2275.99	1605.21	1969.81	2034.61	1981.06	2080.57	2830.01	2086.47	2171.36	1853.38	1701.25	2198.17	-0.264	-1.2008	0.0727604	0.813573
ENSECAG00000016702	WDFY3	3010.76	2813.57	4706.8	2557.51	2667.73	2228.68	1220.51	2380.18	4985.64	2952.91	2980.31	3431.56	2302.27	2253.35	2951.37	3798.18	3746.59	3151.29	3065.24	0.412	1.33053	0.0758224	0.813573
ENSECAG00000016733	PDLIM5	1764.9	1330.57	3151.82	1418.9	2023.8	1212.28	851.116	1468.05	2276.29	1907.64	2242.75	2498.43	1402.35	1554.89	1800.21	1905.86	2168.11	1532.72	1022.36	0.421	1.33886	0.0753361	0.813573
ENSECAG00000016891	CLIC6	6.466	7.40971	5.36571	14.6783	1.67256	13.0587	4.47074	9.82896	3.57907	2.498	2.86431	3.10268	13.1183	3.80633	1.53079	5.07326	0	9.53972	14.7901	-1.092	-2.13169	0.0735896	0.813573
ENSECAG00000017221	GNB2	8681.67	8303.1	7495.9	8117.78	9092.04	9861.48	13066.8	8730.48	8503.86	6825.92	7746.04	6880.96	8145.16	10225.7	9582.75	8093.55	9228.05	7757.07	8613.36	-0.222	-1.16635	0.0746398	0.813573
ENSECAG00000017454	KIAA1755	118.721	119.614	135.216	67.1007	137.15	91.4107	257.626	193.434	98.4243	126.565	49.648	108.594	161.355	32.3538	75.0088	191.093	65.0821	96.0332	131.262	-0.649	-1.56808	0.0688942	0.813573
ENSECAG00000017483	PSD3	996.342	782.253	1531.37	830.371	1175.81	661.64	257.067	1132.3	1889.75	1106.89	1055.97	1191.43	696.583	993.453	834.281	1180.38	1032.57	898.006	684.04	0.493	1.40737	0.0700674	0.813573
ENSECAG00000017538	LY96	29.958	29.6388	32.1943	41.2389	23.4158	26.1174	47.5016	30.2732	39.3697	20.2616	25.7788	18.6161	48.5378	19.0317	27.5542	13.5287	30.1126	43.8827	22.1851	-0.475	-1.38992	0.0697603	0.813573
ENSECAG00000017552	CREB3L4	97.504	117.497	66.5348	150.976	107.044	102.293	128.534	99.8622	62.6336	67.1685	86.4066	102.388	108.882	47.5792	90.3167	128.523	68.9676	62.3262	157.144	-0.444	-1.36037	0.074974	0.813573
ENSECAG00000017593	HMBS	1161.68	1161.21	902.513	1205.71	1088.84	1236.22	1910.68	1175.15	1000.35	1046.66	1032.58	1138.68	1201.64	1164.74	1163.4	1095.82	1139.42	1043.01	1203.54	-0.224	-1.16797	0.0709243	0.813573
ENSECAG00000017712	ARHGAP35	5900.61	5796.51	7364.98	5477.09	4494.17	3845.78	3469.85	6876.73	8707.87	5442.59	5929.11	5627.48	4542.87	5039.58	4887.82	7613.28	6900.64	7067.66	7126.96	0.348	1.27279	0.0698927	0.813573
ENSECAG00000018113	LYZ	86.326	56.1021	50.4377	61.5089	50.1768	63.1169	62.5903	58.9738	39.3697	71.8869	52.9897	63.6049	116.753	47.5792	506.692	33.8218	56.3397	54.6944	107.228	0.892	1.85575	0.0710368	0.813573
[truncated: 19,453 more rows]
